# Supplementary material for: Integrated stress response regulates GDF15 secretion from adipocytes, preferentially suppresses appetite for a high-fat diet and improves obesity
Source: iScience. 2021 Nov 15;24(12):103448. doi: 10.1016/j.isci.2021.103448 (PMC8633987; doi:10.1016/j.isci.2021.103448)
Supplement: Table S2. Results of microarray analysis, related to Figure 4 [file mmc2.xlsx]

## Sheet: Table S2
GENE_SYMBOL	Fold Change	P-Value	GENE_NAME	Probe
Trib3	49.4287	0.00590114	tribbles homolog 3 (Drosophila)	A_55_P2009988
Extl1	37.1272	0	exostoses (multiple)-like 1	A_51_P346893
	36.5596	0		A_30_P01030844
	17.2505	0		A_55_P2040873
Mrgprb4	16.2975	0	MAS-related GPR, member B4	A_55_P2002975
Pla2g2e	14.7907	0.157673	phospholipase A2, group IIE	A_55_P2162807
Gm129	14.1246	0	predicted gene 129	A_52_P63343
Itih4	13.531	0.183585	inter alpha-trypsin inhibitor, heavy chain 4	A_55_P2077053
	13.4177	0		A_30_P01020062
Gdf15	12.74	0.0407582	growth differentiation factor 15	A_55_P1960735
	12.4672	0		A_30_P01020825
Ero1l	12.1838	0.0566758	ERO1-like (S. cerevisiae)	A_51_P481693
	12.1599	0.54843		A_55_P2093231
Pla2g2e	11.9604	0.143146	phospholipase A2, group IIE	A_66_P113008
Chac1	11.7504	0.0184369	ChaC, cation transport regulator-like 1 (E. coli)	A_51_P134812
	11.523	0		A_55_P2096076
	11.3802	0		DCP_20_9
Plscr2	10.9558	0.120785	phospholipid scramblase 2	A_55_P2160094
Itih4	10.8497	0.179157	inter alpha-trypsin inhibitor, heavy chain 4	A_55_P2077055
Il25	10.469	0	interleukin 25	A_51_P293015
Tacr2	10.4478	0.292582	tachykinin receptor 2	A_55_P2025330
Megf10	10.372	0.0930727	multiple EGF-like-domains 10	A_55_P1964568
Nradd	9.87165	0.0667	neurotrophin receptor associated death domain	A_51_P405227
	9.40382	0		A_55_P2141817
Agbl2	9.38703	0.124509	ATP/GTP binding protein-like 2	A_52_P330359
Gadd45a	9.23957	0.145392	growth arrest and DNA-damage-inducible 45 alpha	A_51_P296608
	8.99195	0		A_30_P01023684
Cyp2b9	8.96907	0.100258	cytochrome P450, family 2, subfamily b, polypeptide 9	A_52_P256914
	8.7211	0		A_30_P01022539
	8.34369	0		ERCC-00069_99
	8.31159	0		A_30_P01017649
Myh7	8.28768	0.568121	myosin, heavy polypeptide 7, cardiac muscle, beta	A_55_P2093232
Elovl3	8.23359	0.471049	elongation of very long chain fatty acids (FEN1/Elo2, SUR4/Elo3, yeast)-like 3	A_51_P324633
	8.11972	0		A_30_P01029988
Scd3	8.10308	0	stearoyl-coenzyme A desaturase 3	A_51_P446045
Kbtbd12	7.8896	0.00814486	kelch repeat and BTB (POZ) domain containing 12	A_55_P2091120
Mreg	7.72925	0.0124816	melanoregulin	A_55_P2096917
D7Ertd183e	7.6915	0	DNA segment, Chr 7, ERATO Doi 183, expressed	A_55_P2213483
Raet1a	7.59052	0	retinoic acid early transcript 1, alpha	A_55_P2164085
Tmem82	7.58333	0.0769646	transmembrane protein 82	A_52_P112110
Unc93a	7.42247	0.15795	unc-93 homolog A (C. elegans)	A_52_P326664
Birc3	7.40334	0	baculoviral IAP repeat-containing 3	A_52_P434055
Npc1	7.39922	0.00271189	Niemann Pick type C1	A_51_P349341
9530008L14Rik	7.28034	0.0956004	RIKEN cDNA 9530008L14 gene	A_51_P453963
4930467J12Rik	7.26298	0	RIKEN cDNA 4930467J12 gene	A_55_P2165224
	7.15104	0		A_30_P01023683
Slc6a9	7.02058	0.000318339	solute carrier family 6 (neurotransmitter transporter, glycine), member 9	A_55_P1973838
Acot1	7.01211	0.22369	acyl-CoA thioesterase 1	A_55_P2038358
	6.89162	0		A_55_P2294617
6030408B16Rik	6.84417	0.0601026	RIKEN cDNA 6030408B16 gene	A_66_P136813
Trim46	6.81829	0	tripartite motif-containing 46	A_55_P2002657
Fam154a	6.70764	0	family with sequence similarity 154, member A	A_51_P460279
	6.69087	0		A_55_P2096587
Slc25a34	6.68301	0.101353	solute carrier family 25, member 34	A_55_P2073248
Slc6a9	6.59585	0.00197109	solute carrier family 6 (neurotransmitter transporter, glycine), member 9	A_55_P2010788
	6.59497	0		A_30_P01022616
Rnf185	6.55511	0.0160799	ring finger protein 185	A_55_P2117711
	6.49923	0		A_30_P01022923
Cyb5r1	6.48572	0.0646881	cytochrome b5 reductase 1	A_52_P315369
Cyp2b10	6.28891	0.0970567	cytochrome P450, family 2, subfamily b, polypeptide 10	A_55_P2044653
Dbp	6.22728	0.0403408	D site albumin promoter binding protein	A_55_P2032079
Rims2	6.22062	0	regulating synaptic membrane exocytosis 2	A_55_P2166238
Klk1b11	6.18884	0	kallikrein 1-related peptidase b11	A_51_P110640
Dbp	6.14917	0.0278363	D site albumin promoter binding protein	A_55_P2032081
Mthfd2	6.13787	0.0418992	methylenetetrahydrofolate dehydrogenase (NAD+ dependent), methenyltetrahydrofolate cyclohydrolase	A_52_P184149
	6.1264	0.116477		A_55_P2071906
Rapgef4	6.0662	0	Rap guanine nucleotide exchange factor (GEF) 4	A_51_P285916
Acox2	6.0647	0.183851	acyl-Coenzyme A oxidase 2, branched chain	A_66_P138319
Slc4a4	6.00633	0.0600034	solute carrier family 4 (anion exchanger), member 4	A_52_P457567
Snhg12	6.00463	0.00538044	small nucleolar RNA host gene 12	A_66_P100249
1700123L14Rik	6.00121	0	nucleoporin 50 pseudogene	A_51_P295663
Ankrd2	5.89146	0.344334	ankyrin repeat domain 2 (stretch responsive muscle)	A_51_P295315
Kbtbd12	5.87539	0.00145614	kelch repeat and BTB (POZ) domain containing 12	A_66_P109527
9130401M01Rik	5.80421	0.114203	RIKEN cDNA 9130401M01 gene	A_55_P2183770
Kbtbd12	5.78472	0.00231447	kelch repeat and BTB (POZ) domain containing 12	A_55_P2091116
	5.74925	0		A_55_P2102818
	5.7283	0		A_55_P2044453
Cyb5r1	5.64722	0.0530456	cytochrome b5 reductase 1	A_51_P438527
Dok7	5.62089	0.195208	docking protein 7	A_51_P155458
6430411K18Rik	5.6159	0	RIKEN cDNA 6430411K18 gen	A_55_P1979753
Grk1	5.61077	0	G protein-coupled receptor kinase 1	A_55_P2045750
N4bp2l1	5.5001	0.0211126	NEDD4 binding protein 2-like 1	A_51_P478952
	5.48839	0		A_55_P2104528
Mfsd2a	5.46883	0.396028	major facilitator superfamily domain containing 2A	A_51_P279437
	5.37511	0		ERCC-00061_161
Mt2	5.3719	0.0547087	metallothionein 2	A_51_P246317
9130401M01Rik	5.26514	0.0967291	RIKEN cDNA 9130401M01 gene	A_52_P495031
	5.2159	0.0404949		A_30_P01021129
Derl3	5.20788	0.0262119	Der1-like domain family, member 3	A_51_P491667
	5.19917	0		A_30_P01033632
Myl2	5.08709	0.650466	myosin, light polypeptide 2, regulatory, cardiac, slow	A_66_P104309
Tnc	5.02984	0	tenascin C	A_55_P2421597
	5.01093	0		A_30_P01018434
Fam26f	4.99642	0.0347298	family with sequence similarity 26, member F	A_51_P100852
	4.98665	0		A_30_P01018933
Dhrs9	4.98664	0.0322201	dehydrogenase/reductase (SDR family) member 9	A_55_P2014882
Cxcl13	4.96838	0.113373	chemokine (C-X-C motif) ligand 13	A_51_P378789
Slc25a33	4.9627	0.0101162	solute carrier family 25, member 33	A_51_P156434
Il4	4.94849	0.19779	interleukin 4	A_51_P237865
Map2k7	4.93445	0.0450111	mitogen-activated protein kinase kinase 7	A_55_P1974602
Cyp2e1	4.91596	0.213938	cytochrome P450, family 2, subfamily e, polypeptide 1	A_55_P1999301
Acot5	4.91065	0.0196439	acyl-CoA thioesterase 5	A_55_P2038362
Anln	4.89449	0.0498032	anillin, actin binding protein	A_66_P134542
	4.84908	0		A_30_P01021831
	4.83325	0		A_30_P01033343
	4.82896	0		A_30_P01023678
Agpat9	4.82012	0.0577859	1-acylglycerol-3-phosphate O-acyltransferase 9	A_55_P1968433
Plscr1	4.81579	0.158632	phospholipid scramblase 1	A_55_P2088995
	4.75623	0		A_30_P01020608
AU017834	4.74997	0	expressed sequence AU017834	A_55_P2302240
	4.71329	0		A_55_P2088910
Lhfpl2	4.69324	0.15416	lipoma HMGIC fusion partner-like 2	A_55_P2152771
	4.65172	0.087419		A_30_P01031808
Angptl6	4.62989	0.015813	angiopoietin-like 6	A_51_P259571
Slc25a33	4.62372	0.00481722	solute carrier family 25, member 33	A_51_P156438
Cyp2e1	4.61663	0.230485	cytochrome P450, family 2, subfamily e, polypeptide 1	A_55_P1966690
	4.6011	0		A_30_P01032314
	4.5652	0.269934		A_30_P01017842
Art1	4.55945	0.533082	ADP-ribosyltransferase 1	A_52_P166393
	4.55513	0		A_30_P01018016
Gm6687	4.5436	0	predicted gene 6687	A_66_P115452
	4.53013	0		A_30_P01033134
Ccne1	4.52631	0	cyclin E1	A_66_P125327
Kalrn	4.51795	0	kalirin, RhoGEF kinase	A_55_P2160628
Ccl1	4.47594	0.177438	chemokine (C-C motif) ligand 1	A_55_P2157829
	4.46695	0.484332		A_30_P01029980
Pzp	4.43362	0	preg0cy zone protein	A_55_P2093920
Csrp3	4.39626	0.545973	cysteine and glycine-rich protein 3	A_51_P133684
	4.39333	0		A_30_P01019420
Tsku	4.35434	0.0225599	tsukushi	A_51_P219483
Osbp2	4.35056	0.0674828	oxysterol binding protein 2	A_55_P1997837
Dbc1	4.34023	0	deleted in bladder cancer 1 (human)	A_55_P2124941
	4.27433	0.0836471		A_30_P01030632
Rfesd	4.2736	0.0538881	Rieske (Fe-S) domain containing	A_55_P2025483
Acot2	4.2512	0.0610899	acyl-CoA thioesterase 2	A_52_P525183
Raet1e	4.22053	0.163697	retinoic acid early transcript 1E	A_55_P2115955
Bhlhe22	4.21099	0	basic helix-loop-helix family, member e22	A_51_P507051
Krt35	4.17579	0	keratin 35	A_55_P2140022
Stbd1	4.16041	0.00916465	starch binding domain 1	A_55_P1967231
	4.14922	0		A_55_P2256943
5033403F01Rik	4.13893	0.033985	RIKEN cDNA 5033403F01 gene	A_55_P2230484
Eprs	4.12627	0.047423	glutamyl-prolyl-tRNA synthetase	A_55_P2007640
Pip5k1a	4.11716	0.0624538	phosphatidylinositol-4-phosphate 5-kinase, type 1 alpha	A_55_P1999902
2310046A06Rik	4.10524	0.0212273	RIKEN cDNA 2310046A06 gene	A_51_P427828
Fgf21	4.09894	0.229654	fibroblast growth factor 21	A_52_P235347
Agbl2	4.06317	0	ATP/GTP binding protein-like 2	A_66_P116657
	4.05159	0		A_30_P01023236
Mfsd7a	4.04847	0.200863	major facilitator superfamily domain containing 7A	A_52_P658320
Tmed5	4.04089	0.294166	transmembrane emp24 protein transport domain containing 5	A_55_P2105346
Tmem28	4.03125	0.15604	transmembrane protein 28	A_55_P2185178
	4.01615	0		A_55_P2043867
Tcstv1	4.00728	0	2-cell-stage, variable group, member 1	A_51_P481768
	3.99933	0.0388058		A_55_P2167347
Foxq1	3.97285	0	forkhead box Q1	A_55_P2046877
Ggt6	3.97222	0	gamma-glutamyltransferase 6	A_55_P2058073
	3.96728	0		A_66_P103232
Gramd1b	3.96385	0.0292324	GRAM domain containing 1B	A_52_P325116
Ppp1r15a	3.95777	0.0218893	protein phosphatase 1, regulatory (inhibitor) subunit 15A	A_55_P2136880
Cd46	3.94116	0.0177789	CD46 antigen, complement regulatory protein	A_55_P2058230
4921507P07Rik	3.91962	0.0346967	RIKEN cDNA 4921507P07 gene	A_51_P153513
4921515E04Rik	3.90053	0	RIKEN cDNA 4921515E04 gene	A_55_P2304786
Gzmn	3.89236	0	granzyme N	A_51_P126365
Zfp945	3.89209	0.0217351	zinc finger protein 945	A_55_P2081393
Tubb1	3.8901	0	tubulin, beta 1 class VI	A_66_P126159
Slc40a1	3.88616	0.194629	solute carrier family 40 (iron-regulated transporter), member 1	A_51_P389988
	3.8673	0		A_30_P01022816
Mybpc1	3.86651	0.590223	myosin binding protein C, slow-type	A_55_P2008443
G2e3	3.86478	0	G2/M-phase specific E3 ubiquitin ligase	A_55_P2114201
	3.86032	0.497881		A_30_P01030193
2310046A06Rik	3.85383	0.113789	RIKEN cDNA 2310046A06 gene	A_55_P2110935
1700061J05Rik	3.84994	0	RIKEN cDNA 1700061J05 gene	A_51_P261560
Slc19a2	3.84077	0.0202871	solute carrier family 19 (thiamine transporter), member 2	A_51_P329332
	3.83251	0		A_30_P01020620
Abcc4	3.82991	0.0350836	ATP-binding cassette, sub-family C (CFTR/MRP), member 4	A_52_P630867
	3.8177	0		A_30_P01024658
Rnf43	3.78808	0	ring finger protein 43	A_55_P2079619
F3	3.77422	0.210234	coagulation factor III	A_65_P08971
Olfr310	3.76931	0	olfactory receptor 310	A_66_P137255
	3.76206	0.106276		A_30_P01019784
Pdha2	3.75658	0	pyruvate dehydrogenase E1 alpha 2	A_66_P125079
	3.75563	0		A_55_P2075378
BC049762	3.74312	0.184582	cDNA sequence BC049762	A_55_P2093844
Wdfy1	3.73497	0.182662	WD repeat and FYVE domain containing 1	A_55_P2092730
Zpbp2	3.73049	0.115637	zona pellucida binding protein 2	A_55_P1996893
Uhrf1	3.72653	0	ubiquitin-like, containing PHD and RING finger domains, 1	A_66_P120074
	3.72587	0		A_30_P01020883
Usp2	3.72484	0.0342595	ubiquitin specific peptidase 2	A_55_P1985788
Tas2r130	3.72381	0	taste receptor, type 2, member 130	A_55_P2117894
Hspb7	3.7168	0.454995	heat shock protein family, member 7 (cardiovascular)	A_51_P346445
	3.71662	0.104403		A_30_P01026906
Zfp655	3.70529	0.0265502	zinc finger protein 655	A_55_P2153570
Irx1	3.69164	0.237458	Iroquois related homeobox 1 (Drosophila)	A_52_P1092823
F3	3.68844	0.161856	coagulation factor III	A_55_P1971889
	3.68315	0.0963627		A_30_P01029643
Hspa1a	3.67308	0.408751	heat shock protein 1A	A_55_P2068459
	3.65607	0		A_30_P01019281
	3.65063	0		A_55_P2425150
Tgif1	3.64986	0.110143	TGFB-induced factor homeobox 1	A_55_P2092526
Ttll11	3.64301	0.0863895	tubulin tyrosine ligase-like family, member 11	A_55_P1957700
	3.64087	0		A_30_P01029763
Ttbk1	3.63881	0	tau tubulin kinase 1	A_55_P2082215
A830018L16Rik	3.62759	0.0244715	RIKEN cDNA A830018L16 gene	A_52_P460704
Dmd	3.62546	0	dystrophin, muscular dystrophy	A_55_P2167930
Pfkfb3	3.61588	0.017393	6-phosphofructo-2-kinase/fructose-2,6-biphosphatase 3	A_55_P2116165
	3.614	0		A_55_P1953984
	3.58655	0		A_55_P2068021
	3.584	0.17501		A_30_P01025339
Gramd1b	3.56001	0.0166198	GRAM domain containing 1B	A_55_P1969311
	3.55378	0		A_30_P01022483
	3.5468	0		A_55_P2148773
	3.54457	0		A_30_P01024882
Asb5	3.53706	0.504748	ankyrin repeat and SOCs box-containing 5	A_51_P170827
Mup20	3.53673	0.336031	major urinary protein 20	A_55_P2051486
Gnal	3.53335	0.0510948	guanine nucleotide binding protein, alpha stimulating, olfactory type	A_55_P2119633
	3.53215	0		A_30_P01028323
	3.52473	0		A_55_P1965812
Ppp1r3g	3.51111	0	protein phosphatase 1, regulatory (inhibitor) subunit 3G	A_51_P155873
	3.50806	0		A_30_P01031069
Chka	3.50181	0	choline kinase alpha	A_52_P329367
	3.48922	0		A_30_P01020217
Hpd	3.48159	0.13438	4-hydroxyphenylpyruvic acid dioxygenase	A_51_P288341
Cth	3.46329	0.215415	cystathionase (cystathionine gamma-lyase)	A_55_P1959923
Ppapdc1b	3.45802	0.157209	phosphatidic acid phosphatase type 2 domain containing 1B	A_55_P2175060
Eif4e	3.4574	0.368463	eukaryotic translation initiation factor 4E	A_55_P1965584
Gm10638	3.45586	0.0325193	predicted gene 10638	A_55_P2037702
Ddit3	3.44964	0.0073114	DNA-damage inducible transcript 3	A_52_P533146
Smtnl1	3.44882	0.583099	smoothelin-like 1	A_55_P1993153
Wars	3.4463	0.101039	tryptophanyl-tRNA synthetase	A_55_P2082902
Cxxc4	3.44454	0	CXXC finger 4	A_55_P1958996
	3.43085	0.138076		A_30_P01028858
	3.42295	0		A_30_P01027167
Cox6a2	3.42074	0.570881	cytochrome c oxidase, subunit VI a, polypeptide 2	A_51_P509997
Fjx1	3.41756	0.0450771	four jointed box 1 (Drosophila)	A_55_P2100884
4930488B22Rik	3.41682	0	RIKEN cDNA 4930488B22 gene	A_55_P2321185
4933427G17Rik	3.41613	0.217149	RIKEN cDNA 4933427G17 gene	A_51_P258848
	3.39598	0		A_55_P2026268
Atrn	3.39071	0.049935	attractin	A_55_P2165293
Neb	3.38571	0.605764	nebulin	A_55_P2116978
Gpr61	3.38473	0	G protein-coupled receptor 61	A_55_P2148624
Kcnk12	3.37372	0	potassium channel, subfamily K, member 12	A_55_P2093433
D630010B17Rik	3.37327	0	RIKEN cDNA D630010B17 gene	A_66_P116683
Tmtc2	3.37209	0.0547391	transmembrane and tetratricopeptide repeat containing 2	A_51_P288916
Phyhd1	3.37148	0.0840056	phytanoyl-CoA dioxygenase domain containing 1	A_55_P2094896
	3.3692	0.0628876		A_30_P01033004
Psat1	3.36116	0.149824	phosphoserine aminotransferase 1	A_66_P121495
	3.35981	0		A_30_P01019510
Tmem17	3.354	0.0337674	transmembrane protein 17	A_52_P152631
Sfxn5	3.34281	0.150271	sideroflexin 5	A_55_P2032478
	3.32586	0		A_55_P2107160
Hesx1	3.32318	0.0721348	homeobox gene expressed in ES cells	A_66_P133269
Dusp13	3.32284	0.550191	dual specificity phosphatase 13	A_55_P2030647
Mup17	3.32232	0.30982	major urinary protein 17	A_55_P2076196
	3.32105	0.175187		A_30_P01027135
Odz4	3.31235	0.0451779	odd Oz/ten-m homolog 4 (Drosophila)	A_55_P2141084
Ssh2	3.31024	0.193998	slingshot homolog 2 (Drosophila)	A_55_P2403135
Accs	3.30767	0.0370529	1-aminocyclopropane-1-carboxylate synthase homolog (Arabidopsis)(non-functional)	A_52_P625277
Prg4	3.30357	0.110981	proteoglycan 4 (megakaryocyte stimulating factor, articular superficial zone protein)	A_55_P2023637
Med22	3.29852	0.00820879	mediator complex subunit 22	A_51_P141554
Odz4	3.28788	0.0372095	odd Oz/ten-m homolog 4 (Drosophila)	A_55_P2141088
5830403F22Rik	3.28624	0.330556	RIKEN cDNA 5830403F22 gene	A_55_P2324425
1700101I11Rik	3.28598	0	RIKEN cDNA 1700101I11 gene	A_55_P2342030
Mup9	3.28511	0.314782	major urinary protein 9	A_55_P1979904
2310002L09Rik	3.27905	0.631793	RIKEN cDNA 2310002L09 gene	A_52_P294261
Ncan	3.27566	0.25445	neurocan	A_55_P2453279
1700067K01Rik	3.26996	0.227339	RIKEN cDNA 1700067K01 gene	A_52_P425971
Mtnr1a	3.26541	0	melatonin receptor 1A	A_55_P2062589
Ppapdc1b	3.25977	0.161357	phosphatidic acid phosphatase type 2 domain containing 1B	A_51_P281593
Efhc2	3.25936	0.0240786	EF-hand domain (C-terminal) containing 2	A_51_P404992
Ccdc47	3.25514	0.0435168	coiled-coil domain containing 47	A_66_P100093
Ckmt2	3.25207	0.563757	creatine kinase, mitochondrial 2	A_51_P165293
Sgk2	3.24922	0	serum/glucocorticoid regulated kinase 2	A_55_P2042923
Tmbim6	3.23809	0.100152	transmembrane BAX inhibitor motif containing 6	A_52_P59579
Slc18a3	3.23808	0.0704023	solute carrier family 18 (vesicular monoamine), member 3	A_55_P2179572
	3.23361	0		A_30_P01031989
Edem1	3.21832	0.100386	ER degradation enhancer, mannosidase alpha-like 1	A_51_P503866
Plekha6	3.2148	0.0081119	pleckstrin homology domain containing, family A member 6	A_55_P1968718
	3.20347	0.0756402		A_30_P01031117
Pitx3	3.20096	0.0110568	paired-like homeodomain transcription factor 3	A_51_P477614
Ptplb	3.20077	0.124636	protein tyrosine phosphatase-like (proline instead of catalytic arginine), member b	A_52_P299053
Flt3l	3.19917	0.115511	FMS-like tyrosine kinase 3 ligand	A_52_P644690
Gjb2	3.19062	0.0763952	gap junction protein, beta 2	A_52_P382886
9530008L14Rik	3.18528	0.143712	RIKEN cDNA 9530008L14 gene	A_55_P2055742
	3.18248	0.0447817		A_30_P01023886
4933433F19Rik	3.18161	0	RIKEN cDNA 4933433F19 gene	A_55_P2414039
	3.18059	0		A_30_P01023368
Snhg5	3.17366	0.075417	small nucleolar RNA host gene 5	A_55_P2133568
	3.17088	0		A_30_P01026711
Mup4	3.16783	0.327999	major urinary protein 4	A_55_P2010093
	3.16481	0.0937283		A_30_P01029428
	3.16334	0.041033		A_55_P2417003
	3.16274	0.0472763		A_30_P01018142
Dcaf12l1	3.16255	0.0386902	DDB1 and CUL4 associated factor 12-like 1	A_55_P2020497
Sqstm1	3.15722	0.0457751	sequestosome 1	A_66_P110606
6820445E23Rik	3.15657	0.101001	RIKEN cDNA 6820445E23 gene	A_55_P2383128
	3.14837	0.0696058		A_30_P01023195
Stau2	3.14104	0.00896124	staufen (RNA binding protein) homolog 2 (Drosophila)	A_55_P2138065
	3.13963	0		A_30_P01028901
Fbxo31	3.13859	0.118359	F-box protein 31	A_51_P356283
Aldh3a1	3.13775	0	aldehyde dehydrogenase family 3, subfamily A1	A_55_P2065562
Fam175a	3.13429	0.0174126	family with sequence similarity 175, member A	A_55_P2105200
Gm10032	3.13085	0.0943572	predicted gene 10032	A_55_P1964038
Crybb2	3.12969	0	crystallin, beta B2	A_55_P2082376
Bmp8b	3.12774	0.229186	bone morphogenetic protein 8b	A_55_P2012101
	3.12509	0		A_30_P01025126
	3.11256	0		A_30_P01031632
4930528A17Rik	3.10984	0	RIKEN cDNA 4930528A17 gene	A_55_P2064976
Myot	3.10532	0.597142	myotilin	A_55_P1960192
1810010H24Rik	3.10354	0.206228	RIKEN cDNA 1810010H24 gene	A_55_P2102095
Ypel5	3.09288	0.0122458	yippee-like 5 (Drosophila)	A_51_P311694
Htr2b	3.08395	0	5-hydroxytryptamine (serotonin) receptor 2B	A_55_P1977498
	3.08335	0.0209517		A_30_P01020174
Catsper2	3.07987	0.0089065	cation channel, sperm associated 2	A_55_P2007776
Cyp4a10	3.07559	0.186167	cytochrome P450, family 4, subfamily a, polypeptide 10	A_55_P2011111
Irs2	3.07454	0.0999064	insulin receptor substrate 2	A_66_P102260
4921530L18Rik	3.06836	0.0288019	RIKEN cDNA 4921530L18 gene	A_55_P2252105
Xpot	3.06518	0.0619606	exportin, tRNA (nuclear export receptor for tRNAs)	A_55_P2158841
Abhd6	3.06383	0.0257727	abhydrolase domain containing 6	A_55_P1984675
Fitm1	3.0563	0.631328	fat storage-inducing transmembrane protein 1	A_51_P164630
Myo18b	3.05511	0.579953	myosin XVIIIb	A_55_P2168383
	3.05476	0		A_30_P01033437
Rg9mtd2	3.04219	0.0883757	RNA (guanine-9-) methyltransferase domain containing 2	A_55_P2111192
	3.00757	0		A_55_P2137548
	3.00245	0.0294936		A_30_P01022426
Cth	2.99927	0.153974	cystathionase (cystathionine gamma-lyase)	A_51_P431737
Psat1	2.99705	0.192509	phosphoserine aminotransferase 1	A_55_P2052290
H2-M9	2.99563	0.0406399	histocompatibility 2, M region locus 9	A_55_P2166148
Per3	2.99321	0.00675189	period homolog 3 (Drosophila)	A_51_P258493
1700023D09Rik	2.98888	0	RIKEN cDNA 1700023D09 gene	A_55_P2246945
Tcap	2.98881	0.643168	titin-cap	A_52_P249733
Lrrc8d	2.98767	0.12403	leucine rich repeat containing 8D	A_55_P2034415
	2.98193	0.194039		A_30_P01031914
	2.97552	0		A_30_P01032333
Rgs9bp	2.97202	0.167206	regulator of G-protein signalling 9 binding protein	A_52_P659470
Whsc1	2.96512	0.0207719	Wolf-Hirschhorn syndrome candidate 1 (human)	A_55_P2113530
Mup19	2.96242	0.342425	major urinary protein 19	A_55_P1974080
	2.96046	0		A_30_P01031551
Mlf1	2.95641	0.499156	myeloid leukemia factor 1	A_51_P205106
Arhgef2	2.95522	0.133196	rho/rac guanine nucleotide exchange factor (GEF) 2	A_55_P2125229
Ydjc	2.95288	0.251066	YdjC homolog (bacterial)	A_52_P162298
Sqstm1	2.94756	0.024818	sequestosome 1	A_55_P2069714
Serpina3m	2.94477	0.491952	serine (or cysteine) peptidase inhibitor, clade A, member 3M	A_55_P2161410
Gm13298	2.94273	0.259634	predicted gene 13298	A_55_P2033480
Wars	2.93716	0.0675767	tryptophanyl-tRNA synthetase	A_55_P1972275
	2.93643	0.0739223		A_30_P01019001
Ccdc122	2.93545	0.186413	coiled-coil domain containing 122	A_51_P331841
	2.93424	0.0255436		A_30_P01024328
A030010E16Rik	2.93126	0.29832	RIKEN cDNA A030010E16 gene	A_55_P2231342
Got1	2.93114	0.175103	glutamate oxaloacetate transaminase 1, soluble	A_55_P1958434
Zmynd12	2.92802	0.253526	zinc finger, MYND domain containing 12	A_55_P1964433
Egfem1	2.92723	0	EGF-like and EMI domain containing 1	A_55_P1961129
Ryr1	2.92717	0.620738	ryanodine receptor 1, skeletal muscle	A_52_P391110
Krtap11-1	2.9235	0.264517	keratin associated protein 11-1	A_55_P2017347
S100g	2.92325	0.424226	S100 calcium binding protein G	A_55_P2111163
Rbfox1	2.91103	0.445187	RNA binding protein, fox-1 homolog (C. elegans) 1	A_55_P1953400
Esd	2.91051	0.0444927	esterase D/formylglutathione hydrolase	A_52_P611000
Mid1	2.90993	0	midline 1	A_55_P2057118
LOC100048884	2.90856	0.35378	novel member of the major urinary protein (Mup) gene family	A_55_P1987403
	2.90837	0.0982426		A_30_P01030583
A830093I24Rik	2.90661	0.088249	RIKEN cDNA A830093I24 gene	A_55_P2081697
Usp35	2.90444	0	ubiquitin specific peptidase 35	A_55_P2026972
Myh4	2.90037	0.546889	myosin, heavy polypeptide 4, skeletal muscle	A_51_P338072
Fv1	2.89986	0.384916	Friend virus susceptibility 1	A_51_P421223
Gm10851	2.8993	0.05456	predicted gene 10851	A_66_P126819
	2.89092	0.327191		A_30_P01030988
2010315B03Rik	2.88853	0.0762328	RIKEN cDNA 2010315B03 gene	A_55_P2155644
Gab2	2.88746	0	growth factor receptor bound protein 2-associated protein 2	A_55_P2071078
Wdfy1	2.88684	0.138452	WD repeat and FYVE domain containing 1	A_66_P118236
Asb11	2.88667	0.616373	ankyrin repeat and SOCS box-containing 11	A_55_P2122619
1700120K04Rik	2.88641	0.0534065	RIKEN cDNA 1700120K04 gene	A_51_P501622
	2.88511	0		A_30_P01033397
Ccdc47	2.87464	0.0340932	coiled-coil domain containing 47	A_52_P214416
Trdn	2.87455	0.640239	triadin	A_51_P249608
	2.87444	0.0645737		A_30_P01024135
	2.87356	0		A_30_P01026359
Tmem62	2.87062	0.101296	transmembrane protein 62	A_52_P404895
Lpar4	2.86912	0.163715	lysophosphatidic acid receptor 4	A_52_P438036
Tcea1	2.86782	0.0410116	transcription elongation factor A (SII) 1	A_52_P417654
Taf15	2.86366	0.0471369	TAF15 RNA polymerase II, TATA box binding protein (TBP)-associated factor	A_55_P1994817
Klhl38	2.8528	0	kelch-like 38 (Drosophila)	A_51_P224064
Fam129a	2.84954	0.0549827	family with sequence similarity 129, member A	A_55_P2083489
Cav3	2.84915	0.596339	caveolin 3	A_51_P255304
Nrf1	2.84854	0.0453913	nuclear respiratory factor 1	A_52_P376269
Reep6	2.84069	0.223199	receptor accessory protein 6	A_55_P2159573
Olfr608	2.83962	0.0965524	olfactory receptor 608	A_52_P388164
	2.83559	0.103315		A_30_P01027937
	2.83165	0		A_30_P01024525
	2.82997	0		A_30_P01028502
Nphp3	2.82966	0.426159	nephronophthisis 3 (adolescent)	A_51_P232551
Brsk2	2.82941	0	BR serine/threonine kinase 2	A_51_P160581
Wdr95	2.82875	0	WD40 repeat domain 95	A_55_P2010366
Atpaf1	2.82728	0.217759	ATP synthase mitochondrial F1 complex assembly factor 1	A_51_P510402
Capn9	2.82518	0.114482	calpain 9	A_66_P135651
Arv1	2.82513	0.0247881	ARV1 homolog (yeast)	A_52_P571938
Rcc2	2.82373	0.0971915	regulator of chromosome condensation 2	A_55_P2111416
Dynlrb2	2.82179	0.0451171	dynein light chain roadblock-type 2	A_51_P227962
Fabp2	2.82137	0	fatty acid binding protein 2, intestinal	A_51_P313581
Prlr	2.82031	0.134357	prolactin receptor	A_66_P139387
	2.812	0.309536		A_30_P01025482
Nrap	2.81105	0.549385	nebulin-related anchoring protein	A_55_P2275057
Xpot	2.8107	0.0209125	exportin, tRNA (nuclear export receptor for tRNAs)	A_51_P292566
BC049762	2.81015	0.0128831	cDNA sequence BC049762	A_55_P2052106
Kctd15	2.80815	0.0193248	potassium channel tetramerisation domain containing 15	A_55_P2162204
Ttll2	2.80737	0.394107	tubulin tyrosine ligase-like family, member 2	A_55_P1962756
Rcc2	2.80668	0.101573	regulator of chromosome condensation 2	A_52_P76034
Abcc6	2.80235	0	ATP-binding cassette, sub-family C (CFTR/MRP), member 6	A_55_P1969904
	2.79822	0.544687		A_55_P1952587
A930017M01Rik	2.79543	0.0881114	Smg-5 homolog, nonsense mediated mRNA decay factor pseudogene	A_52_P425004
Letm1	2.79527	0.219859	leucine zipper-EF-hand containing transmembrane protein 1	A_51_P315144
9130230N09Rik	2.79355	0.150424	RIKEN cDNA 9130230N09 gene	A_55_P2410106
Wdr67	2.78615	0.0791544	WD repeat domain 67	A_55_P2105820
Cd247	2.7796	0	CD247 antigen	A_52_P173555
Serpina3n	2.77891	0.279408	serine (or cysteine) peptidase inhibitor, clade A, member 3N	A_51_P159453
	2.77608	0		A_30_P01026643
	2.774	0.112185		A_52_P455089
Pfkfb3	2.77353	0.012928	6-phosphofructo-2-kinase/fructose-2,6-biphosphatase 3	A_52_P362917
Bri3bp	2.7705	0.0795592	Bri3 binding protein	A_51_P227108
Gm9744	2.77024	0	predicted gene 9744	A_51_P432011
Lamc2	2.76718	0.0952694	laminin, gamma 2	A_55_P1981366
	2.76111	0.215008		A_30_P01022326
	2.76088	0.0628614		A_30_P01017991
Myh8	2.76037	0.566521	myosin, heavy polypeptide 8, skeletal muscle, perinatal	A_51_P143296
Zhx1	2.75848	0.0147175	zinc fingers and homeoboxes 1	A_51_P388973
Rnft1	2.75617	0.0420964	ring finger protein, transmembrane 1	A_52_P551856
Faf1	2.74808	0.0221272	Fas-associated factor 1	A_52_P678183
Tmem62	2.74708	0.113991	transmembrane protein 62	A_66_P113662
Casr	2.74651	0	calcium-sensing receptor	A_55_P1979640
Pop5	2.74337	0	processing of precursor 5, ribonuclease P/MRP family (S. cerevisiae)	A_55_P2133431
Map3k9	2.74309	0.146893	mitogen-activated protein kinase kinase kinase 9	A_55_P2121886
Smpx	2.74278	0.626338	small muscle protein, X-linked	A_55_P1956799
	2.74161	0		ERCC-00117_139
Esr1	2.74104	0	estrogen receptor 1 (alpha)	A_51_P474658
	2.73601	0.0157852		A_55_P2035335
Inadl	2.73355	0.0790779	InaD-like (Drosophila)	A_55_P2063126
Flt3l	2.73143	0.165257	FMS-like tyrosine kinase 3 ligand	A_55_P2145506
Il1rap	2.72803	0.182599	interleukin 1 receptor accessory protein	A_52_P467232
Prodh	2.72633	0.228201	proline dehydrogenase	A_51_P215438
Gnpnat1	2.72611	0.0138928	glucosamine-phosphate N-acetyltransferase 1	A_55_P2141038
	2.72309	0.162274		A_30_P01021971
	2.71728	0		A_30_P01022255
Cltb	2.71371	0.0462718	clathrin, light polypeptide (Lcb)	A_55_P2021149
Scin	2.71214	0.0769488	scinderin	A_51_P335460
Tyr	2.71038	0	tyrosinase	A_51_P102311
	2.70744	0		A_55_P2053788
Nt5e	2.70645	0.198162	5' nucleotidase, ecto	A_52_P574668
Gm10209	2.70531	0	predicted gene 10209	A_51_P399905
Dbt	2.69862	0.0643753	dihydrolipoamide branched chain transacylase E2	A_52_P569348
	2.69438	0		A_30_P01032123
Wdr67	2.69298	0.126454	WD repeat domain 67	A_55_P2114354
	2.69204	0.234768		A_30_P01027654
	2.69197	0		A_30_P01029305
Glb1l	2.69168	0.00954684	galactosidase, beta 1-like	A_55_P2410341
Pmm1	2.69163	0.174728	phosphomannomutase 1	A_55_P1972719
Sema4b	2.68978	0.100365	sema domain, immunoglobulin domain (Ig), transmembrane domain (TM) and short cytoplasmic domain, (semaphorin) 4B	A_55_P1973848
Cbs	2.68891	0.0540983	cystathionine beta-synthase	A_55_P2078670
Bid	2.68758	0.189401	BH3 interacting domain death agonist	A_52_P574653
Lamb3	2.68711	0.0490179	laminin, beta 3	A_55_P1967196
	2.68557	0.192677		A_30_P01023681
Myh8	2.68026	0.595029	myosin, heavy polypeptide 8, skeletal muscle, perinatal	A_55_P2120161
	2.67988	0.196333		A_30_P01025263
2810004N23Rik	2.67887	0.0428391	RIKEN cDNA 2810004N23 gene	A_51_P169032
C230081A13Rik	2.67521	0.217253	RIKEN cDNA C230081A13 gene	A_52_P207509
	2.67429	0.143534		A_55_P1976938
Scd3	2.67131	0.141351	stearoyl-coenzyme A desaturase 3	A_55_P2052759
Saa3	2.66798	0.230325	serum amyloid A 3	A_55_P1953169
	2.66663	0.00779979		A_30_P01020219
Gm7904	2.66477	0	predicted gene 7904	A_66_P114169
Acot6	2.66457	0.16844	acyl-CoA thioesterase 6	A_55_P2038372
Gm3367	2.66413	0.162008	predicted gene 3367	A_66_P101261
Shb	2.66042	0.187722	src homology 2 domain-containing transforming protein B	A_55_P2109701
Sdc4	2.65765	0.228663	syndecan 4	A_52_P93467
Nsun3	2.65562	0.0215366	NOL1/NOP2/Sun domain family member 3	A_51_P355040
Pes1	2.65505	0.0059055	pescadillo homolog 1, containing BRCT domain (zebrafish)	A_55_P2045792
Reep6	2.65115	0.12182	receptor accessory protein 6	A_55_P2159575
Tmem116	2.64525	0.141987	transmembrane protein 116	A_55_P2229137
Coro6	2.64449	0.320004	coronin 6	A_55_P2028320
Clip4	2.64307	0.516073	CAP-GLY domain containing linker protein family, member 4	A_55_P2134082
Ctsz	2.64202	0.0909945	cathepsin Z	A_51_P256202
C920006O11Rik	2.64056	0.15366	RIKEN cDNA C920006O11 gene	A_51_P130447
	2.63531	0.0427194		A_30_P01032146
	2.63193	0		A_30_P01018019
	2.62582	0.158344		A_55_P2347529
Strbp	2.62552	0.0986218	spermatid perinuclear RNA binding protein	A_55_P2166572
Zrsr2	2.623	0.134628	zinc finger (CCCH type), RNA binding motif and serine/arginine rich 2	A_52_P670014
Gabarapl1	2.62171	0.000710086	gamma-aminobutyric acid (GABA) A receptor-associated protein-like 1	A_52_P633410
6330531I01Rik	2.62004	0.0280222	RIKEN cDNA 6330531I01 gene	A_55_P2249942
Gnpnat1	2.61637	0.026574	glucosamine-phosphate N-acetyltransferase 1	A_66_P132448
Fgl1	2.61541	0.198562	fibrinogen-like protein 1	A_52_P294510
Slc7a8	2.61461	0.276638	solute carrier family 7 (cationic amino acid transporter, y+ system), member 8	A_51_P112734
Cyp2d40	2.61271	0.302561	cytochrome P450, family 2, subfamily d, polypeptide 40	A_55_P2042319
Tspan18	2.61161	0.0859141	tetraspanin 18	A_55_P2000454
	2.60983	0.0375152		A_30_P01017563
Rab39b	2.60597	0	RAB39B, member RAS oncogene family	A_51_P356620
	2.60504	0		A_30_P01031753
Nrip2	2.60421	0.342189	nuclear receptor interacting protein 2	A_55_P2043481
Snhg1	2.60385	0.167268	small nucleolar RNA host gene (non-protein coding) 1	A_55_P2117710
Crybb1	2.59977	0	crystallin, beta B1	A_55_P2136730
	2.59182	0.0373264		A_30_P01032355
	2.58993	0		A_30_P01024380
	2.5892	0.112638		A_30_P01026809
Nr2c1	2.58908	0.0730598	nuclear receptor subfamily 2, group C, member 1	A_55_P1981724
Myom2	2.58683	0.618284	myomesin 2	A_51_P431785
	2.58614	0		A_30_P01029558
Pim2	2.58553	0.0739778	proviral integration site 2	A_52_P608255
Chrdl2	2.58379	0.0560388	chordin-like 2	A_55_P2021689
Gm382	2.58355	0	predicted gene 382	A_66_P119327
Zfp219	2.58328	0	zinc finger protein 219	A_55_P2116917
Adcy3	2.58291	0.199542	adenylate cyclase 3	A_51_P484671
AI842136	2.5811	0	expressed sequence AI842136	A_55_P2237188
Per2	2.57774	0.169606	period homolog 2 (Drosophila)	A_51_P282760
Mybpc1	2.57445	0.636589	myosin binding protein C, slow-type	A_55_P2165299
Murc	2.57353	0.461797	muscle-related coiled-coil protein	A_55_P1954331
Irx2	2.57351	0	Iroquois related homeobox 2 (Drosophila)	A_55_P2125557
Trim54	2.57094	0.569867	tripartite motif-containing 54	A_55_P2305319
Fbxo21	2.56866	0.106589	F-box protein 21	A_51_P193490
	2.56817	0		A_55_P2149741
Xylb	2.56469	0.171609	xylulokinase homolog (H. influenzae)	A_51_P168792
Klf15	2.56147	0.0353779	Kruppel-like factor 15	A_55_P2022049
Sfi1	2.56117	0	Sfi1 homolog, spindle assembly associated (yeast)	A_55_P2021011
Zfp534	2.56028	0	zinc finger protein 534	A_55_P2169938
Ddhd1	2.55893	0.396008	DDHD domain containing 1	A_52_P332105
Ncstn	2.55431	0.0319716	nicastrin	A_51_P396643
Aebp2	2.55411	0.0157846	AE binding protein 2	A_55_P2165544
Prdm9	2.55163	0.00318955	PR domain containing 9	A_55_P2027057
Erlin1	2.54546	0.00397601	ER lipid raft associated 1	A_55_P2141287
Slc27a2	2.54234	0.0521766	solute carrier family 27 (fatty acid transporter), member 2	A_55_P2077153
Shb	2.54139	0.0876661	src homology 2 domain-containing transforming protein B	A_55_P2013058
Cecr2	2.53866	0.0300309	cat eye syndrome chromosome region, candidate 2 homolog (human)	A_55_P2153461
	2.53527	0.00600775		A_55_P2036952
Rgs7	2.53436	0.00206185	regulator of G protein signaling 7	A_55_P2089198
C030048B08Rik	2.53302	0.101708	RIKEN cDNA C030048B08 gene	A_52_P582555
	2.5317	0.600119		A_30_P01020784
	2.52987	0.060628		A_30_P01018116
	2.52911	0		A_55_P2103363
Tspyl4	2.52845	0.151175	TSPY-like 4	A_51_P257675
Cul2	2.52845	0.000629068	cullin 2	A_55_P2168417
Cpne6	2.52759	0	copine VI	A_51_P451957
	2.52302	0.579341		ERCC-00048_92
2410006H16Rik	2.5218	0.0336464	RIKEN cDNA 2410006H16 gene	A_66_P111430
Camk2n2	2.5218	0.0614091	calcium/calmodulin-dependent protein kinase II inhibitor 2	A_51_P355151
Got1l1	2.5207	0.0560233	glutamic-oxaloacetic transaminase 1-like 1	A_51_P461191
	2.51995	0.16433		A_30_P01026300
Mybpc2	2.51827	0.591273	myosin binding protein C, fast-type	A_55_P2013665
2610018G03Rik	2.51722	0	RIKEN cDNA 2610018G03 gene	A_55_P2160451
Slc9a8	2.51678	0.282783	solute carrier family 9 (sodium/hydrogen exchanger), member 8	A_52_P296996
	2.51647	0.0529351		A_30_P01032681
Hmbox1	2.51528	0.0917846	homeobox containing 1	A_55_P2175275
1700123K08Rik	2.51428	0	RIKEN cDNA 1700123K08 gene	A_51_P219594
Btk	2.5135	0	Bruton agammaglobulinemia tyrosine kinase	A_55_P1953819
5033404E19Rik	2.51228	0	NSA2 ribosome biogenesis homolog pseudogene	A_55_P2350665
BC048679	2.50728	0.47304	cDNA sequence BC048679	A_55_P2027235
	2.50632	0		A_30_P01020206
2410125D13Rik	2.50208	0	RIKEN cDNA 2410125D13 gene	A_55_P2013251
Acbd7	2.50118	0	acyl-Coenzyme A binding domain containing 7	A_55_P2053324
Ypel1	2.4963	0.0300849	yippee-like 1 (Drosophila)	A_55_P1961576
Nr1d2	2.49169	0.00678534	nuclear receptor subfamily 1, group D, member 2	A_52_P303891
	2.49127	0		A_30_P01028256
Nudt11	2.4906	0.0386826	nudix (nucleoside diphosphate linked moiety X)-type motif 11	A_55_P2126850
A830018L16Rik	2.48627	0.0466352	RIKEN cDNA A830018L16 gene	A_52_P59400
Dnajb12	2.48599	0.0519415	DnaJ (Hsp40) homolog, subfamily B, member 12	A_55_P1996623
Aspg	2.48565	0.459357	asparaginase homolog (S. cerevisiae)	A_52_P338956
Aurkc	2.48494	0.0878999	aurora kinase C	A_66_P131931
Orc4	2.48323	0.00504551	origin recognition complex, subunit 4	A_52_P376535
Plekhm2	2.48282	0.00487419	pleckstrin homology domain containing, family M (with RUN domain) member 2	A_55_P1995012
Lcn2	2.48243	0.207665	lipocalin 2	A_55_P2070869
Slc25a22	2.48067	0.0701181	solute carrier family 25 (mitochondrial carrier, glutamate), member 22	A_55_P2042121
	2.47891	0		A_30_P01024388
Gm3807	2.47815	0.230373	predicted gene 3807	A_55_P2129363
Pdlim3	2.47743	0.45963	PDZ and LIM domain 3	A_52_P579531
	2.47492	0.0866051		A_30_P01018605
Cpne5	2.47078	0.0492719	copine V	A_51_P124345
Fbxw13	2.46892	0.00231819	F-box and WD-40 domain protein 13	A_52_P353541
	2.46854	0.224639		A_30_P01030707
Rcl1	2.46744	0.0346523	RNA terminal phosphate cyclase-like 1	A_52_P241484
Agap1	2.46721	0.0155692	ArfGAP with GTPase domain, ankyrin repeat and PH domain 1	A_55_P2037982
Igdcc4	2.4657	0.487809	immunoglobulin superfamily, DCC subclass, member 4	A_55_P2001553
	2.46564	0		A_30_P01022920
Eny2	2.46445	0.137407	enhancer of yellow 2 homolog (Drosophila)	A_52_P653902
Greb1	2.46011	0.551809	gene regulated by estrogen in breast cancer protein	A_55_P2114779
	2.45894	0.032063		A_30_P01026333
Vnn1	2.45891	0.0791681	vanin 1	A_51_P424532
	2.45841	0		A_30_P01020736
Trim72	2.45836	0.601775	tripartite motif-containing 72	A_55_P2026848
Pex13	2.45558	0.0178409	peroxisomal biogenesis factor 13	A_55_P2154659
	2.4532	0.378914		A_55_P2035029
	2.44849	0		A_30_P01018130
Rcor2	2.44741	0.0600123	REST corepressor 2	A_55_P2118784
Orm3	2.44571	0.380055	orosomucoid 3	A_51_P311958
Sclt1	2.44405	0.045753	sodium channel and clathrin linker 1	A_52_P62530
Cp	2.44	0.173377	ceruloplasmin	A_55_P2111302
Osr2	2.43778	0.102229	odd-skipped related 2 (Drosophila)	A_51_P499599
Ccdc47	2.43566	0.103515	coiled-coil domain containing 47	A_66_P124958
A730094K22Rik	2.43179	0	RIKEN cDNA A730094K22 gene	A_55_P2232894
Gnl3	2.43152	0.0130036	guanine nucleotide binding protein-like 3 (nucleolar)	A_51_P377376
Gm12758	2.4309	0.021479	predicted gene 12758	A_55_P2329298
Vldlr	2.42976	0.00191863	very low density lipoprotein receptor	A_55_P2174836
Armc9	2.42695	0	armadillo repeat containing 9	A_55_P2102400
	2.42615	0.137145		A_30_P01019067
Zdhhc23	2.42382	0.0383657	zinc finger, DHHC domain containing 23	A_65_P19933
	2.42259	0		A_30_P01020386
Zfp799	2.42225	0.210072	zinc finger protein 799	A_51_P366227
1700026D08Rik	2.42157	0	RIKEN cDNA 1700026D08 gene	A_51_P160536
D2Ertd127e	2.4191	0	DNA segment, Chr 2, ERATO Doi 127, expressed	A_55_P2242690
	2.41871	0.0547314		A_55_P1996344
Xirp2	2.41702	0.650974	xin actin-binding repeat containing 2	A_52_P744179
	2.4167	0		A_30_P01019362
Dusp18	2.41623	0.0522083	dual specificity phosphatase 18	A_52_P89064
	2.41595	0.0602763		A_30_P01019475
Odz2	2.4131	0.182726	odd Oz/ten-m homolog 2 (Drosophila)	A_55_P2011290
Zpbp2	2.41053	0.1778	zona pellucida binding protein 2	A_51_P382805
Gm7008	2.40874	0.045684	predicted gene 7008	A_51_P355172
Cyp4a14	2.40755	0.332424	cytochrome P450, family 4, subfamily a, polypeptide 14	A_51_P238576
	2.40547	0		A_30_P01022429
Osbp2	2.40502	0.136166	oxysterol binding protein 2	A_55_P2137253
	2.40369	0.238104		A_30_P01032381
Rbfox1	2.40351	0.543933	RNA binding protein, fox-1 homolog (C. elegans) 1	A_55_P1953391
Raet1c	2.40195	0	retinoic acid early transcript gamma	A_66_P106148
Bves	2.4019	0.625553	blood vessel epicardial substance	A_52_P337126
	2.40033	0		A_30_P01028374
Il6ra	2.40017	0.108006	interleukin 6 receptor, alpha	A_55_P2068892
Klhl30	2.3977	0.519401	kelch-like 30 (Drosophila)	A_51_P205215
Fgl1	2.39725	0.367986	fibrinogen-like protein 1	A_55_P1984830
Tead3	2.39657	0.112103	TEA domain family member 3	A_55_P2075366
Olfr577	2.39571	0.252802	olfactory receptor 577	A_51_P313503
Sik1	2.39448	0.0537431	salt inducible kinase 1	A_55_P2061278
2310034G01Rik	2.39304	0.346341	RIKEN cDNA 2310034G01 gene	A_66_P118849
Gm10751	2.39294	0.0612081	predicted gene 10751	A_55_P2121446
	2.3911	0		A_30_P01028257
Rbl1	2.38777	0.165435	retinoblastoma-like 1 (p107)	A_55_P2024773
Atp2a1	2.38598	0.629286	ATPase, Ca++ transporting, cardiac muscle, fast twitch 1	A_51_P244856
Baiap2	2.38502	0.148453	brain-specific angiogenesis inhibitor 1-associated protein 2	A_55_P2119985
Mkl2	2.38424	0.30793	MKL/myocardin-like 2	A_55_P1967241
Bhlhe41	2.38412	0.0412705	basic helix-loop-helix family, member e41	A_51_P451176
0610007P08Rik	2.38299	0.117009	RIKEN cDNA 0610007P08 gene	A_55_P1981869
Mttp	2.38267	0.227423	microsomal triglyceride transfer protein	A_55_P1970299
Krt85	2.38121	0.410463	keratin 85	A_55_P2086334
Gpc1	2.37983	0.220359	glypican 1	A_51_P276943
Cited1	2.37873	0.207801	Cbp/p300-interacting transactivator with Glu/Asp-rich carboxy-terminal domain 1	A_55_P1979833
	2.37864	0.0468236		A_30_P01028066
Cacna1s	2.37575	0.665056	calcium channel, voltage-dependent, L type, alpha 1S subunit	A_51_P103541
Uck2	2.37494	0.0597161	uridine-cytidine kinase 2	A_51_P398878
Mastl	2.37277	0	microtubule associated serine/threonine kinase-like	A_51_P302139
Gm4792	2.37194	0	predicted gene 4792	A_66_P126745
Ttll13	2.37109	0.121991	tubulin tyrosine ligase-like family, member 13	A_55_P2038587
Mrrf	2.36866	0.0501852	mitochondrial ribosome recycling factor	A_55_P2033010
Eif3c	2.36849	0.0718663	eukaryotic translation initiation factor 3, subunit C	A_52_P18807
Aldh18a1	2.36752	0.240222	aldehyde dehydrogenase 18 family, member A1	A_51_P215887
Hnrnph3	2.36359	0.0730344	heterogeneous nuclear ribonucleoprotein H3	A_55_P2059254
	2.36171	0.113138		A_66_P135872
Atf3	2.35861	0.00475226	activating transcription factor 3	A_52_P452689
Fbxw22	2.35804	0	F-box and WD-40 domain protein 22	A_52_P1194572
	2.35798	0		A_55_P2092153
Tectb	2.35762	0.141162	tectorin beta	A_52_P120813
	2.35731	0.668616		A_30_P01029918
4921517L17Rik	2.35599	0.0296583	RIKEN cDNA 4921517L17 gene	A_55_P2149144
Polg2	2.35582	0.113282	polymerase (DNA directed), gamma 2, accessory subunit	A_55_P2023191
Il1rn	2.35549	0	interleukin 1 receptor antagonist	A_55_P1962400
Gtpbp2	2.35522	0.0370157	GTP binding protein 2	A_51_P124089
Mt1	2.35347	0.228538	metallothionein 1	A_52_P423810
1110002E22Rik	2.34934	0.690061	RIKEN cDNA 1110002E22 gene	A_55_P2414524
Arpp19	2.34854	0.0212734	cAMP-regulated phosphoprotein 19	A_52_P408438
	2.34816	0.589684		A_51_P274073
Uxs1	2.34556	0.275357	UDP-glucuronate decarboxylase 1	A_51_P501550
Cirbp	2.34513	0.110142	cold inducible RNA binding protein	A_51_P272106
Rsph1	2.34374	0.0837299	radial spoke head 1 homolog (Chlamydomonas)	A_55_P2044684
	2.34277	0.046308		A_30_P01018844
Gm3718	2.34228	0.152131	predicted gene 3718	A_55_P2013873
	2.34206	0.444216		A_30_P01020423
	2.34179	0		A_30_P01022487
Il9	2.34121	0	interleukin 9	A_51_P367070
Eif3c	2.33942	0.0658601	eukaryotic translation initiation factor 3, subunit C	A_55_P2016351
Nr2c1	2.33832	0.0749843	nuclear receptor subfamily 2, group C, member 1	A_52_P589550
4930595D18Rik	2.33774	0	RIKEN cDNA 4930595D18 gene	A_66_P117352
Bpifa3	2.33753	0	BPI fold containing family A, member 3	A_55_P2105658
	2.33614	0.207157		A_30_P01033471
	2.33513	0.0564552		A_30_P01033331
Hpn	2.33507	0.022241	hepsin	A_55_P1973583
Gm6658	2.33124	0.04404	predicted gene 6658	A_55_P2140656
Ugt8a	2.32935	0	UDP galactosyltransferase 8A	A_52_P439263
Doc2b	2.32867	0	double C2, beta	A_55_P2143494
Gjc3	2.32658	0.387499	gap junction protein, gamma 3	A_55_P2108948
Ppp4r4	2.32414	0.096609	protein phosphatase 4, regulatory subunit 4	A_52_P487362
Gm6566	2.32206	0.221286	predicted gene 6566	A_55_P2057435
Clip4	2.31966	0.64721	CAP-GLY domain containing linker protein family, member 4	A_55_P2142028
Shf	2.31703	0.00585763	Src homology 2 domain containing F	A_66_P112551
Uxs1	2.31698	0.18243	UDP-glucuronate decarboxylase 1	A_55_P2047225
Zfp938	2.31444	0.0790027	zinc finger protein 938	A_52_P405876
2310002L09Rik	2.3131	0.680044	RIKEN cDNA 2310002L09 gene	A_51_P228682
	2.31263	0		A_30_P01019745
Nudt10	2.31228	0.219727	nudix (nucleoside diphosphate linked moiety X)-type motif 10	A_55_P1993807
Rab32	2.31045	0.14736	RAB32, member RAS oncogene family	A_51_P293688
Grik4	2.30897	0	glutamate receptor, ionotropic, kainate 4	A_51_P384994
	2.30797	0.0172268		A_30_P01020428
Mthfd1l	2.30794	0.554913	methylenetetrahydrofolate dehydrogenase (NADP+ dependent) 1-like	A_52_P167278
4930547M16Rik	2.3065	0.00171824	RIKEN cDNA 4930547M16 gene	A_55_P2055055
2410018M08Rik	2.30528	0.1659	RIKEN cDNA 2410018M08 gene	A_51_P427232
Tmed5	2.30489	0.0829842	transmembrane emp24 protein transport domain containing 5	A_55_P1983544
Chrnb2	2.3046	0.218274	cholinergic receptor, nicotinic, beta polypeptide 2 (neuronal)	A_52_P222026
Hmox1	2.30335	0.273222	heme oxygenase (decycling) 1	A_51_P263965
Ern1	2.3021	0.101612	endoplasmic reticulum (ER) to nucleus signalling 1	A_55_P2112569
Ccne1	2.3019	0.0107351	cyclin E1	A_51_P408946
	2.30116	0.180414		A_30_P01028574
Gm505	2.29812	0.351117	predicted gene 505	A_55_P2100834
Cdsn	2.29222	0.363505	corneodesmosin	A_55_P2190994
Kcne1l	2.29196	0	potassium voltage-gated channel, Isk-related family, member 1-like, pseudogene	A_51_P160673
Tmeff1	2.29153	0.0443305	transmembrane protein with EGF-like and two follistatin-like domains 1	A_55_P2121165
E130012A19Rik	2.2898	0.361533	RIKEN cDNA E130012A19 gene	A_51_P161946
1700094D03Rik	2.28976	0.0224085	RIKEN cDNA 1700094D03 gene	A_51_P308446
	2.28733	0.0280823		A_30_P01028369
	2.28656	0		A_55_P2023592
Frmd4b	2.28559	0	FERM domain containing 4B	A_55_P2007010
Ampd1	2.28497	0.709546	adenosine monophosphate deaminase 1	A_52_P880457
Esr1	2.2843	0.0153477	estrogen receptor 1 (alpha)	A_55_P2030883
Dcun1d4	2.28254	0.0124265	DCN1, defective in cullin neddylation 1, domain containing 4 (S. cerevisiae)	A_55_P2046084
Qsox2	2.28116	0.0802157	quiescin Q6 sulfhydryl oxidase 2	A_52_P138895
Slc4a4	2.28039	0.247948	solute carrier family 4 (anion exchanger), member 4	A_55_P1959228
Ppip5k2	2.27866	0.199109	diphosphoinositol pentakisphosphate kinase 2	A_55_P2059372
	2.27818	0.0316048		A_30_P01021232
Ntn1	2.2763	0	netrin 1	A_51_P147123
	2.2743	0.0767193		A_30_P01025477
Pcsk4	2.27078	0.0279716	proprotein convertase subtilisin/kexin type 4	A_55_P2167269
Fkbp5	2.26831	0.0133509	FK506 binding protein 5	A_55_P1952379
Odz1	2.26624	0	odd Oz/ten-m homolog 1 (Drosophila)	A_55_P1999834
Cyp4b1	2.26567	0.0810652	cytochrome P450, family 4, subfamily b, polypeptide 1	A_55_P2117959
	2.26497	0.255582		A_30_P01031038
Mup2	2.2633	0.295915	major urinary protein 2	A_55_P2010097
BC022687	2.25883	0.103215	cDNA sequence BC022687	A_51_P370510
	2.25831	0.0108745		A_30_P01031310
Olfr830	2.25818	0	olfactory receptor 830	A_55_P2014144
Neb	2.2569	0.684108	nebulin	A_55_P2116973
BC021614	2.25644	0.574021	cDNA sequence BC021614	A_51_P215559
Mrpl39	2.25618	0.0272865	mitochondrial ribosomal protein L39	A_55_P2090660
Mboat1	2.25559	0.19752	membrane bound O-acyltransferase domain containing 1	A_51_P349495
Fam59b	2.25509	0.0416232	family with sequence similarity 59, member B	A_55_P1957053
Pycr1	2.25403	0	pyrroline-5-carboxylate reductase 1	A_51_P503896
	2.25372	0		A_30_P01025784
Tcea2	2.25285	0.0126604	transcription elongation factor A (SII), 2	A_51_P375667
	2.25238	0		A_55_P2098494
Cdc42se1	2.25238	0.0439582	CDC42 small effector 1	A_55_P2043267
Rbm38	2.25149	0.16196	RNA binding motif protein 38	A_51_P262670
Olfr1507	2.25137	0	olfactory receptor 1507	A_55_P2024125
Herpud1	2.24986	0.0468197	homocysteine-inducible, endoplasmic reticulum stress-inducible, ubiquitin-like domain member 1	A_51_P434101
	2.24887	0.0510024		A_30_P01023928
5033417F24Rik	2.24769	0	RIKEN cDNA 5033417F24 gene	A_55_P1996414
Trim28	2.24763	0	tripartite motif-containing 28	A_55_P1984985
	2.24734	0.304058		A_30_P01017777
Wdr67	2.24418	0.224402	WD repeat domain 67	A_55_P2105819
Lrrc4	2.24325	0	leucine rich repeat containing 4	A_55_P2176080
	2.24228	0.253291		A_55_P2185628
Fam19a1	2.2385	0.0368493	family with sequence similarity 19, member A1	A_55_P2055031
Cdh15	2.23812	0.462957	cadherin 15	A_51_P481930
Bhlhb9	2.238	0.151481	basic helix-loop-helix domain containing, class B9	A_55_P2019407
Asph	2.23726	0.684896	aspartate-beta-hydroxylase	A_55_P1967414
Klhl31	2.23722	0.65877	kelch-like 31 (Drosophila)	A_52_P90684
Chka	2.23483	0.014136	choline kinase alpha	A_51_P142923
D630024D03Rik	2.23374	0.372867	RIKEN cDNA D630024D03 gene	A_55_P2334424
	2.23262	0		A_30_P01019111
Tbl1xr1	2.23013	0.208814	transducin (beta)-like 1X-linked receptor 1	A_55_P1987396
2610201A13Rik	2.22987	0.00607979	RIKEN cDNA 2610201A13 gene	A_55_P2361547
Serpine1	2.22987	0.0908122	serine (or cysteine) peptidase inhibitor, clade E, member 1	A_55_P2119257
Prdm10	2.2293	0.330184	PR domain containing 10	A_55_P2175742
Bmp3	2.22827	0.0371341	bone morphogenetic protein 3	A_52_P207303
C80913	2.22354	0.046673	expressed sequence C80913	A_52_P650108
Dus4l	2.2232	0.206575	dihydrouridine synthase 4-like (S. cerevisiae)	A_55_P2084122
Cd24a	2.21906	0.289811	CD24a antigen	A_52_P244193
Ddx55	2.21892	0.334667	DEAD (Asp-Glu-Ala-Asp) box polypeptide 55	A_66_P137383
Myrip	2.21662	0.357295	myosin VIIA and Rab interacting protein	A_52_P173703
Gas5	2.21541	0.00860236	growth arrest specific 5	A_66_P134809
	2.21507	0.0723163		A_30_P01030156
S100g	2.21385	0.492054	S100 calcium binding protein G	A_55_P2013236
Cdnf	2.21356	0.136732	cerebral dopamine neurotrophic factor	A_51_P479645
2010016I18Rik	2.21345	0	RIKEN cDNA 2010016I18 gene	A_55_P1989514
2810408A11Rik	2.2134	0.0783403	RIKEN cDNA 2810408A11 gene	A_66_P130612
A530064N14Rik	2.21234	0.0342874	RIKEN cDNA A530064N14 gene	A_55_P2328425
Dusp14	2.21215	0.38418	dual specificity phosphatase 14	A_55_P2063216
Cyp2f2	2.21121	0.293722	cytochrome P450, family 2, subfamily f, polypeptide 2	A_51_P453909
Uhrf1bp1l	2.211	0.00426863	UHRF1 (ICBP90) binding protein 1-like	A_55_P2188464
	2.21054	0.236207		A_30_P01019264
Mt1	2.21009	0.056309	metallothionein 1	A_66_P111660
Alpk3	2.20995	0.692595	alpha-kinase 3	A_51_P211305
Tnnt3	2.20804	0.678139	troponin T3, skeletal, fast	A_55_P2088375
Asb11	2.20787	0.617205	ankyrin repeat and SOCS box-containing 11	A_55_P2122618
	2.20718	0		A_30_P01027929
Gabbr2	2.20699	0.530658	gamma-aminobutyric acid (GABA) B receptor, 2	A_52_P612928
Mup3	2.2043	0.240692	major urinary protein 3	A_55_P1971237
Map3k6	2.20348	0.0619126	mitogen-activated protein kinase kinase kinase 6	A_55_P2106039
Rhbdd3	2.20166	0.0755346	rhomboid domain containing 3	A_55_P2092760
Morn4	2.20093	0.347256	MORN repeat containing 4	A_55_P1973683
Ctage5	2.19978	0.0809862	CTAGE family, member 5	A_55_P2064053
Phf7	2.19881	0.0605583	PHD finger protein 7	A_55_P2017640
Nnmt	2.19695	0.106238	nicotinamide N-methyltransferase	A_55_P2185840
Gm5382	2.19687	0	predicted gene 5382	A_52_P221588
Tnnt3	2.19656	0.67921	troponin T3, skeletal, fast	A_51_P345699
Cx3cl1	2.1958	0.380344	chemokine (C-X3-C motif) ligand 1	A_51_P196925
Tfam	2.19362	0.0924231	transcription factor A, mitochondrial	A_52_P351785
Pmm1	2.19247	0.168691	phosphomannomutase 1	A_55_P1972720
Birc7	2.1896	0	baculoviral IAP repeat-containing 7 (livin)	A_55_P1998456
Duoxa1	2.18944	0.314972	dual oxidase maturation factor 1	A_66_P120494
	2.18898	0.055121		A_30_P01031399
Cpsf4l	2.18841	0.397134	cleavage and polyadenylation specific factor 4-like	A_55_P2016014
Mup5	2.18817	0.372822	major urinary protein 5	A_52_P412506
	2.18758	0.211144		A_55_P1994992
Nr1d2	2.18711	0.0172069	nuclear receptor subfamily 1, group D, member 2	A_55_P2148534
Fbxo44	2.18467	0.343561	F-box protein 44	A_55_P2085333
	2.18431	0.428137		A_55_P2033321
Cdca8	2.18135	0	cell division cycle associated 8	A_55_P2170681
Rhbdd1	2.18056	0.114164	rhomboid domain containing 1	A_51_P229002
	2.17967	0.309348		A_55_P2146398
Dlg2	2.17957	0	discs, large homolog 2 (Drosophila)	A_52_P89049
Ube2v2	2.17949	0.0201247	ubiquitin-conjugating enzyme E2 variant 2	A_51_P136022
Peli2	2.17814	0.0103754	pellino 2	A_51_P350666
Serpina1d	2.17795	0.185714	serine (or cysteine) peptidase inhibitor, clade A, member 1D	A_55_P2010298
	2.1769	0.216005		A_30_P01028866
Spdya	2.17609	0.00448809	speedy homolog A (Xenopus laevis)	A_52_P671722
Ddx20	2.17575	0.107273	DEAD (Asp-Glu-Ala-Asp) box polypeptide 20	A_65_P07038
Ttll9	2.17558	0	tubulin tyrosine ligase-like family, member 9	A_55_P2075494
Stambpl1	2.17313	0.0420643	STAM binding protein like 1	A_55_P2102350
Zfp94	2.1717	0.0971222	zinc finger protein 94	A_55_P2161180
Ankrd42	2.17104	0.0921494	ankyrin repeat domain 42	A_51_P442206
Fgl1	2.16946	0.284269	fibrinogen-like protein 1	A_55_P2004447
	2.16927	0		A_30_P01018570
Frrs1	2.16922	0.010932	ferric-chelate reductase 1	A_55_P2055123
	2.16828	0		A_30_P01026654
	2.16818	0		A_30_P01031798
E2f3	2.16813	0.309618	E2F transcription factor 3	A_51_P487718
Vldlr	2.16769	0.00144405	very low density lipoprotein receptor	A_55_P2030524
Dpm1	2.16755	0.0306523	dolichol-phosphate (beta-D) mannosyltransferase 1	A_51_P397834
Socs2	2.16738	0.0343889	suppressor of cytokine signaling 2	A_55_P1992834
Ermp1	2.16652	0.106144	endoplasmic reticulum metallopeptidase 1	A_52_P618745
Klf9	2.16617	0.0179375	Kruppel-like factor 9	A_65_P19780
	2.16562	0		A_30_P01031245
	2.16542	0.0451096		A_30_P01021455
Gsx2	2.16472	0	GS homeobox 2	A_55_P2052071
	2.16253	0.386411		A_55_P1963649
Acta1	2.16223	0.677678	actin, alpha 1, skeletal muscle	A_51_P246854
Olfml3	2.16142	0.266932	olfactomedin-like 3	A_55_P2102540
	2.15948	0.0205774		A_30_P01028550
Olfr633	2.15644	0	olfactory receptor 633	A_52_P240632
Nupl2	2.1555	0.104801	nucleoporin like 2	A_55_P2004365
Atp2a3	2.1546	0.265923	ATPase, Ca++ transporting, ubiquitous	A_55_P1965772
Dusp4	2.15457	0.087583	dual specificity phosphatase 4	A_51_P518051
Trit1	2.15439	0.151733	tRNA isopentenyltransferase 1	A_55_P1978597
9030625N01Rik	2.15235	0.0282514	RIKEN cDNA 9030625N01 gene	A_55_P2274134
	2.15151	0		A_30_P01023345
	2.15133	0.215688		A_30_P01031436
Osbpl6	2.15083	0.0846345	oxysterol binding protein-like 6	A_55_P1953454
Ece2	2.14986	0.0629681	endothelin converting enzyme 2	A_55_P1953593
Ptpn2	2.14982	0.060789	protein tyrosine phosphatase, non-receptor type 2	A_52_P403484
	2.1489	0.0220094		A_55_P2064272
Cwc22	2.14843	0	CWC22 spliceosome-associated protein homolog (S. cerevisiae)	A_55_P1997424
Tnni2	2.14775	0.682867	troponin I, skeletal, fast 2	A_55_P2040893
Rbm24	2.14757	0.511452	RNA binding motif protein 24	A_52_P920158
	2.1469	0.066256		A_55_P2138416
Map3k6	2.14664	0.0832045	mitogen-activated protein kinase kinase kinase 6	A_51_P170807
Slc7a1	2.14662	0.302227	solute carrier family 7 (cationic amino acid transporter, y+ system), member 1	A_66_P106661
Tbc1d14	2.14613	0.558179	TBC1 domain family, member 14	A_55_P1993517
	2.1461	0		A_30_P01029675
	2.14601	0		A_30_P01032769
Soat2	2.14559	0	sterol O-acyltransferase 2	A_66_P116372
Pck1	2.14526	0.235276	phosphoenolpyruvate carboxykinase 1, cytosolic	A_66_P121110
1810032O08Rik	2.14433	0.0830059	RIKEN cDNA 1810032O08 gene	A_55_P2126448
Slc26a6	2.1441	0.0832134	solute carrier family 26, member 6	A_51_P313638
9230112J17Rik	2.14387	0	RIKEN cDNA 9230112J17 gene	A_55_P2422685
	2.14339	0.417345		A_30_P01021888
Uggt2	2.14327	0.0915091	UDP-glucose glycoprotein glucosyltransferase 2	A_55_P2032024
Mycl1	2.14286	0	v-myc myelocytomatosis viral oncogene homolog 1, lung carcinoma derived (avian)	A_55_P1972025
Mtap7	2.14188	0.278146	microtubule-associated protein 7	A_52_P109548
Gm4285	2.14179	0.205022	predicted gene 4285	A_52_P763938
Tmed5	2.14084	0.101082	transmembrane emp24 protein transport domain containing 5	A_55_P2089577
	2.14018	0.0083554		A_30_P01023100
Flnc	2.13885	0.579444	filamin C, gamma	A_55_P1975400
	2.13861	0		A_30_P01018119
Tnnc2	2.13831	0.669315	troponin C2, fast	A_51_P353232
Gm11536	2.13729	0.0653101	predicted gene 11536	A_55_P2175160
Gcfc1	2.13681	0.0450656	GC-rich sequence DNA-binding factor 1	A_52_P478745
Exd1	2.13616	0.0354609	exonuclease 3'-5' domain containing 1	A_55_P2040600
Cxadr	2.13578	0.105722	coxsackie virus and adenovirus receptor	A_51_P212308
	2.13547	0		A_30_P01017824
Lrp11	2.13527	0.0250229	low density lipoprotein receptor-related protein 11	A_51_P295237
	2.13503	0.0255127		A_30_P01019691
Mctp1	2.13498	0.323074	multiple C2 domains, transmembrane 1	A_55_P2016376
Trdn	2.13492	0.698956	triadin	A_55_P2401646
Map3k5	2.13413	0.031622	mitogen-activated protein kinase kinase kinase 5	A_52_P656714
Fbxo32	2.13394	0.127399	F-box protein 32	A_51_P109369
Bhlhe41	2.1329	0.0308567	basic helix-loop-helix family, member e41	A_55_P2133001
Epb4.1	2.13262	0.00318823	erythrocyte protein band 4.1	A_55_P1977968
Osbpl6	2.13259	0.0789358	oxysterol binding protein-like 6	A_52_P359958
Echdc1	2.13252	0.473158	enoyl Coenzyme A hydratase domain containing 1	A_55_P2110185
	2.13155	0		A_30_P01031358
	2.13104	0.514826		A_30_P01029477
	2.13084	0		A_30_P01025678
C230098O21Rik	2.13082	0.0663515	RIKEN cDNA C230098O21 gene	A_55_P2261772
Mrrf	2.12939	0.100689	mitochondrial ribosome recycling factor	A_55_P1991160
Slitrk4	2.12711	0	SLIT and NTRK-like family, member 4	A_55_P2130660
A130051J06Rik	2.12648	0.22188	RIKEN cDNA A130051J0 gene	A_55_P2389308
Pik3ip1	2.12638	0	phosphoinositide-3-kinase interacting protein 1	A_52_P344152
Gem	2.12569	0.0198807	GTP binding protein (gene overexpressed in skeletal muscle)	A_55_P2111790
	2.12495	0.000787183		A_55_P1964951
Nr4a1	2.12394	0.281296	nuclear receptor subfamily 4, group A, member 1	A_51_P239654
Slc43a1	2.12321	0.387175	solute carrier family 43, member 1	A_55_P2019690
2410131K14Rik	2.12258	0.130504	RIKEN cDNA 2410131K14 gene	A_51_P337598
Pfn4	2.1221	0.0295663	profilin family, member 4	A_52_P139629
	2.1215	0.0320968		A_55_P2148609
Slc9a3r1	2.12143	0.0512888	solute carrier family 9 (sodium/hydrogen exchanger), member 3 regulator 1	A_51_P502150
BC052040	2.12052	0	cDNA sequence BC052040	A_55_P2027801
8430419L09Rik	2.11978	0.0952878	RIKEN cDNA 8430419L09 gene	A_52_P116628
Lmbrd1	2.11977	0.0466863	LMBR1 domain containing 1	A_55_P2123942
Ntn1	2.11912	0.046792	netrin 1	A_55_P2162935
Cdc42se1	2.11907	0.00432465	CDC42 small effector 1	A_51_P512591
Cd84	2.1183	0	CD84 antigen	A_66_P122377
Zbtb38	2.11697	0.357295	zinc finger and BTB domain containing 38	A_52_P307874
Syt7	2.1153	0	synaptotagmin VII	A_51_P359173
Smurf1	2.11512	0.0509281	SMAD specific E3 ubiquitin protein ligase 1	A_51_P181227
	2.11449	0.594735		A_30_P01019437
Hnrpdl	2.11442	0.0365342	heterogeneous nuclear ribonucleoprotein D-like	A_52_P283910
	2.1142	0.0181328		A_30_P01025162
Yars	2.11372	0.109351	tyrosyl-tRNA synthetase	A_55_P2074366
	2.11276	0.170451		A_55_P2197338
	2.1126	0		A_30_P01031429
Ribc1	2.11101	0.151153	RIB43A domain with coiled-coils 1	A_51_P217706
Yrdc	2.11029	0.0421863	yrdC domain containing (E.coli)	A_66_P135194
	2.10979	0.166752		A_30_P01022007
Sel1l	2.10736	0.00638077	sel-1 suppressor of lin-12-like (C. elegans)	A_52_P194242
Slc16a10	2.10725	0.200457	solute carrier family 16 (monocarboxylic acid transporters), member 10	A_52_P37702
1600023N17Rik	2.1063	0.255251	RIKEN cDNA 1600023N17 gene	A_55_P2132897
1700006A11Rik	2.10594	0	RIKEN cDNA 1700006A11 gene	A_51_P449614
	2.1054	0.124075		A_30_P01021533
Thap6	2.10311	0.0530047	THAP domain containing 6	A_55_P2123831
	2.10078	0		A_55_P1973110
	2.10052	0		A_30_P01026292
	2.09982	0		A_30_P01032116
Scml2	2.09973	0	sex comb on midleg-like 2 (Drosophila)	A_55_P2003803
Cend1	2.09847	0.174291	cell cycle exit and neuronal differentiation 1	A_51_P323518
Il4ra	2.09822	0.014634	interleukin 4 receptor, alpha	A_55_P1966189
Bcas3	2.09782	0.00169671	breast carcinoma amplified sequence 3	A_55_P2127825
Tc2n	2.09689	0	tandem C2 domains, nuclear	A_55_P1983848
Pdlim5	2.09659	0.497251	PDZ and LIM domain 5	A_55_P2001148
Dtx3l	2.09557	0.227281	deltex 3-like (Drosophila)	A_55_P2174541
Them4	2.09459	0.186827	thioesterase superfamily member 4	A_51_P121302
Ypel1	2.09448	0	yippee-like 1 (Drosophila)	A_55_P1983237
Gm5617	2.09345	0	predicted gene 5617	A_55_P2322120
	2.09341	0		A_30_P01019581
Zic1	2.09324	0.0556111	zinc finger protein of the cerebellum 1	A_51_P194230
Bmi1	2.09248	0.000471996	Bmi1 polycomb ring finger oncogene	A_52_P39157
Mcart1	2.09201	0.0652662	mitochondrial carrier triple repeat 1	A_52_P169901
Fibin	2.09039	0.0912528	fin bud initiation factor homolog (zebrafish)	A_51_P283473
Klhl21	2.09031	0.0457867	kelch-like 21 (Drosophila)	A_51_P477833
	2.08924	0.0770459		A_55_P2137319
Adcy9	2.08919	0.164565	adenylate cyclase 9	A_55_P2106666
Hapln3	2.08904	0.408135	hyaluro0 and proteoglycan link protein 3	A_55_P2093553
Cask	2.08827	0.00728552	calcium/calmodulin-dependent serine protein kinase (MAGUK family)	A_51_P167232
	2.0882	0.056634		A_30_P01020295
Asns	2.08713	0.0459239	asparagine synthetase	A_55_P1959748
Tmem189	2.08705	0.0424348	transmembrane protein 189	A_55_P1979616
	2.08676	0.289774		A_30_P01018117
	2.08625	0.0454781		A_30_P01030269
	2.08621	0.317771		A_30_P01032110
Pik3ip1	2.0861	0.515687	phosphoinositide-3-kinase interacting protein 1	A_51_P463428
Golim4	2.08609	0.0287488	golgi integral membrane protein 4	A_55_P1994348
3110009E18Rik	2.08605	0.160635	RIKEN cDNA 3110009E18 gene	A_51_P325198
4930483J18Rik	2.08602	0.0123865	RIKEN cDNA 4930483J18 gene	A_51_P176752
AK129341	2.08551	0.29179	cDNA sequence AK129341	A_55_P1991530
	2.08546	0.316285		A_55_P2163591
1810058I24Rik	2.08495	0.12853	RIKEN cDNA 1810058I24 gene	A_51_P416613
	2.08485	0.0635016		A_30_P01026877
	2.08411	0		A_55_P2075120
	2.08397	0.198375		A_30_P01032300
Klf13	2.0821	0.0990961	Kruppel-like factor 13	A_52_P281659
Mafg	2.08153	0.0308243	v-maf musculoaponeurotic fibrosarcoma oncogene family, protein G (avian)	A_55_P2177026
Hist1h4m	2.08148	0.242926	histone cluster 1, H4m	A_55_P2135035
	2.08073	0.713593		A_30_P01032042
Kiss1r	2.07975	0.403554	KISS1 receptor	A_55_P2023617
	2.07947	0.399604		A_55_P2091525
Ccdc103	2.07942	0.28802	coiled-coil domain containing 103	A_51_P161463
Ccl28	2.07923	0	chemokine (C-C motif) ligand 28	A_55_P2175915
Slc4a4	2.07682	0.307901	solute carrier family 4 (anion exchanger), member 4	A_55_P1967776
Rg9mtd2	2.07627	0.0375888	RNA (guanine-9-) methyltransferase domain containing 2	A_52_P45797
Ablim1	2.07459	0.244365	actin-binding LIM protein 1	A_55_P2013158
Snx33	2.0745	0.114414	sorting nexin 33	A_51_P225948
Fam102a	2.07348	0.293604	family with sequence similarity 102, member A	A_55_P2077613
Actn3	2.07327	0.683379	actinin alpha 3	A_52_P656699
	2.07287	0.161359		A_30_P01017806
Adh4	2.07271	0.0553571	alcohol dehydrogenase 4 (class II), pi polypeptide	A_51_P189442
Kcnrg	2.07207	0	potassium channel regulator	A_55_P1980821
	2.07197	0.00471142		A_30_P01030966
Irf4	2.07117	0.102597	interferon regulatory factor 4	A_55_P2109445
	2.07033	0.105801		A_30_P01033272
Fst	2.06994	0.183044	follistatin	A_55_P2394308
	2.06905	0.0505097		A_30_P01019242
	2.06854	0.267899		A_30_P01025687
Bdh1	2.06774	0.423686	3-hydroxybutyrate dehydrogenase, type 1	A_51_P163106
Chchd2	2.0673	0.0790453	coiled-coil-helix-coiled-coil-helix domain containing 2	A_55_P2170589
	2.0665	0.679384		A_30_P01032544
Tmem189	2.06585	0.0830793	transmembrane protein 189	A_55_P1980061
Gm5142	2.06503	0	predicted gene 5142	A_52_P1036735
Inadl	2.06261	0.151601	InaD-like (Drosophila)	A_66_P100105
	2.06246	0.197444		A_30_P01022562
Bzw2	2.06242	0.0388021	basic leucine zipper and W2 domains 2	A_51_P174681
Zfp428	2.06238	0.0522064	zinc finger protein 428	A_55_P2093949
Sh3glb1	2.06209	0.0110731	SH3-domain GRB2-like B1 (endophilin)	A_51_P223315
	2.06196	0.0622381		A_30_P01020934
Gm10614	2.06143	0	predicted gene 10614	A_55_P2183513
Aig1	2.06079	0.043242	androgen-induced 1	A_55_P2048348
Fbxl21	2.06021	0	F-box and leucine-rich repeat protein 21	A_52_P41239
Ufm1	2.05939	0.0039651	ubiquitin-fold modifier 1	A_52_P323820
C3	2.05775	0.312617	complement component 3	A_51_P110301
1700030J22Rik	2.05469	0.05406	RIKEN cDNA 1700030J22 gene	A_52_P670735
Slc5a6	2.05368	0.00222675	solute carrier family 5 (sodium-dependent vitamin transporter), member 6	A_55_P2000182
Ccdc89	2.05297	0.162774	coiled-coil domain containing 89	A_51_P169445
	2.05248	0.0063926		A_55_P1980062
	2.05245	0.139242		A_55_P2131820
Iars	2.05183	0.0360531	isoleucine-tRNA synthetase	A_52_P200617
	2.0512	0.129512		A_30_P01024012
Hmox2	2.05091	0.217253	heme oxygenase (decycling) 2	A_55_P2062678
Cecr2	2.05085	0.235728	cat eye syndrome chromosome region, candidate 2 homolog (human)	A_52_P647291
Grip2	2.04978	0	glutamate receptor interacting protein 2	A_55_P2119287
	2.04953	0.0173734		A_30_P01031910
	2.04893	0.313387		A_30_P01023301
	2.04793	0.0319813		A_55_P2273656
	2.04768	0.0263535		A_55_P2137494
Muc16	2.04716	0	mucin 16	A_55_P1972034
Nipal3	2.04578	0.0634607	NIPA-like domain containing 3	A_55_P2181176
Sub1	2.04523	0.0133236	SUB1 homolog (S. cerevisiae)	A_51_P159352
Mafg	2.04506	0.0225393	v-maf musculoaponeurotic fibrosarcoma oncogene family, protein G (avian)	A_66_P116632
Dnajb3	2.04485	0.305298	DnaJ (Hsp40) homolog, subfamily B, member 3	A_55_P1976237
4930583I09Rik	2.04394	0	RIKEN cDNA 4930583I09 gene	A_55_P2169410
	2.04374	0		A_55_P2101857
Gsto1	2.04294	0.143843	glutathione S-transferase omega 1	A_51_P155313
Rpp40	2.04199	0.157124	ribonuclease P 40 subunit (human)	A_52_P366047
1810058I24Rik	2.04115	0.126209	RIKEN cDNA 1810058I24 gene	A_55_P2141938
C77080	2.04073	0.231015	expressed sequence C77080	A_55_P2097553
Golga7b	2.04064	0.197186	golgi autoantigen, golgin subfamily a, 7B	A_55_P1971674
	2.04009	0.217924		A_30_P01019486
	2.03926	0.377059		A_30_P01027780
	2.0392	0.13979		A_30_P01023641
Rnaset2a	2.03847	0.204325	ribonuclease T2A	A_51_P477019
1700110I01Rik	2.03793	0.134018	RIKEN cDNA 1700110I01 gene	A_55_P2067463
	2.03742	0.0159306		A_30_P01020051
Odc1	2.03623	0.130016	ornithine decarboxylase, structural 1	A_52_P436238
Atf5	2.03502	0.0518303	activating transcription factor 5	A_55_P2105858
Cdh19	2.03499	0.103761	cadherin 19, type 2	A_66_P109397
Zfp238	2.03478	0.0307018	zinc finger protein 238	A_55_P1974892
Nudt5	2.03473	0.248349	nudix (nucleoside diphosphate linked moiety X)-type motif 5	A_55_P2277715
Actn2	2.03347	0.66868	actinin alpha 2	A_51_P108266
	2.03313	0.150297		A_30_P01024574
Golt1a	2.03295	0.237473	golgi transport 1 homolog A (S. cerevisiae)	A_55_P2103412
Btn1a1	2.03243	0.088771	butyrophilin, subfamily 1, member A1	A_55_P2029235
Sgcg	2.03147	0.63625	sarcoglycan, gamma (dystrophin-associated glycoprotein)	A_51_P194273
Mettl1	2.03135	0.082965	methyltransferase like 1	A_55_P2065465
	2.03099	0.0110698		A_30_P01022195
Slc26a6	2.03084	0.0990688	solute carrier family 26, member 6	A_55_P2153743
3110043O21Rik	2.03022	0.0388985	RIKEN cDNA 3110043O21 gene	A_55_P2028159
Acot4	2.02936	0.272911	acyl-CoA thioesterase 4	A_52_P215170
4833418N02Rik	2.02909	0.0651782	RIKEN cDNA 4833418N02 gene	A_66_P122060
Hmox1	2.02906	0.237337	heme oxygenase (decycling) 1	A_55_P2029687
Ccdc122	2.02892	0.160636	coiled-coil domain containing 122	A_55_P2074843
	2.02828	0.486432		A_30_P01028675
1600029D21Rik	2.02782	0.322547	RIKEN cDNA 1600029D21 gene	A_51_P131561
	2.02666	0.0167396		A_30_P01022627
	2.02662	0		A_30_P01029309
Rpl3l	2.02657	0.70637	ribosomal protein L3-like	A_51_P243123
Pld2	2.02516	0	phospholipase D2	A_55_P2049567
	2.02509	0.0648642		A_30_P01032887
Tbl2	2.02327	0.0603483	transducin (beta)-like 2	A_52_P499206
	2.02311	0.0512664		A_30_P01030305
Spg21	2.02306	0.126555	spastic paraplegia 21 homolog (human)	A_52_P219966
	2.02247	0.446563		A_55_P1998421
	2.02246	0.133034		A_55_P2184314
Odc1	2.02236	0.0994476	ornithine decarboxylase, structural 1	A_55_P2035102
Klra7	2.02163	0	killer cell lectin-like receptor, subfamily A, member 7	A_51_P500090
Klk1b9	2.02002	0	kallikrein 1-related peptidase b9	A_51_P221753
Ptch1	2.01912	0.287758	patched homolog 1	A_55_P2107292
	2.01859	0		A_30_P01019909
Gm807	2.01796	0.0122917	predicted gene 807	A_55_P2046059
	2.01704	0		A_55_P2171972
8430419L09Rik	2.01409	0.119545	RIKEN cDNA 8430419L09 gene	A_55_P1975947
	2.01387	0		A_30_P01025869
Rnmt	2.01325	0.0301314	RNA (guanine-7-) methyltransferase	A_51_P106752
Bst1	2.01297	0.36333	bone marrow stromal cell antigen 1	A_51_P499838
Pdlim5	2.01263	0.502644	PDZ and LIM domain 5	A_55_P2056236
Serpinb8	2.01258	0.148483	serine (or cysteine) peptidase inhibitor, clade B, member 8	A_55_P2027012
	2.01214	0		A_30_P01020173
Morc1	2.01097	0	microrchidia 1	A_52_P633300
Nfkbib	2.01044	0.23986	nuclear factor of kappa light polypeptide gene enhancer in B-cells inhibitor, beta	A_55_P2051666
Neb	2.01034	0.594598	nebulin	A_55_P2116968
Nupr1	2.0103	0.174932	nuclear protein 1	A_51_P519251
	2.01022	0.303281		A_30_P01025988
	2.00971	0		A_30_P01032107
	2.00898	0		A_55_P2050365
5730422E09Rik	2.00822	0.187678	RIKEN cDNA 5730422E09 gene	A_55_P2228715
	2.00815	0.144433		A_30_P01033354
Gna13	2.00705	0.0372157	guanine nucleotide binding protein, alpha 13	A_55_P2041784
Tnfrsf9	2.00591	0.146018	tumor necrosis factor receptor superfamily, member 9	A_55_P2029061
Osbpl2	2.00556	0.102524	oxysterol binding protein-like 2	A_51_P173212
Gm10567	2.00476	0	predicted gene 10567	A_55_P2106608
Myh2	2.00456	0.733166	myosin, heavy polypeptide 2, skeletal muscle, adult	A_55_P2106068
Tbc1d20	2.00352	0.0729053	TBC1 domain family, member 20	A_51_P214107
Nupl2	2.0026	0.0857886	nucleoporin like 2	A_51_P448447
Clca1	2.00097	0.118748	chloride channel calcium activated 1	A_55_P1982291
Zfp174	2.00095	0	zinc finger protein 174	A_52_P373666
	1.99953	0.143879		A_30_P01019266
1700012D14Rik	1.99934	0.235948	RIKEN cDNA 1700012D14 gene	A_55_P2115875
Arsg	1.9989	0.0100658	arylsulfatase G	A_55_P2043122
	1.99846	0.129451		A_30_P01020800
	1.99788	0.17092		A_30_P01020464
Tmem138	1.99771	0	transmembrane protein 138	A_52_P399140
	1.99761	0.194514		A_30_P01025054
Dnajc2	1.99752	0.0825952	DnaJ (Hsp40) homolog, subfamily C, member 2	A_52_P533198
	1.99683	0.057006		A_30_P01022266
	1.99621	0.0886981		A_55_P2144651
Tmem8	1.9962	0.0311125	transmembrane protein 8 (five membrane-spanning domains)	A_52_P167382
	1.99596	0		A_30_P01024561
Amz1	1.99572	0.194329	archaelysin family metallopeptidase 1	A_51_P114634
Slc25a26	1.99537	0.0211845	solute carrier family 25 (mitochondrial carrier, phosphate carrier), member 26	A_52_P71544
Prune	1.9947	0.000851215	prune homolog (Drosophila)	A_52_P132507
Slc26a6	1.99435	0.163626	solute carrier family 26, member 6	A_55_P2036407
Mdn1	1.99378	0.0426308	midasin homolog (yeast)	A_55_P2448776
Zc3h6	1.99361	0.326454	zinc finger CCCH type containing 6	A_55_P2096435
	1.99283	0		A_30_P01028722
Oas3	1.99142	0.0550897	2'-5' oligoadenylate synthetase 3	A_51_P472867
Dnajb9	1.99052	0.0529067	DnaJ (Hsp40) homolog, subfamily B, member 9	A_66_P133450
Zcwpw1	1.98989	0.0892011	zinc finger, CW type with PWWP domain 1	A_52_P154026
4933406P04Rik	1.98981	0	RIKEN cDNA 4933406P04 gene	A_55_P2030712
Stau2	1.98871	0.0270923	staufen (RNA binding protein) homolog 2 (Drosophila)	A_51_P228817
Socs2	1.98781	0.0972467	suppressor of cytokine signaling 2	A_51_P107362
Atxn7	1.98746	0.123116	ataxin 7	A_55_P2099890
Mb	1.98718	0.708642	myoglobin	A_51_P193185
	1.98504	0.211111		A_30_P01033388
4632415K11Rik	1.98367	0.211591	RIKEN cDNA 4632415K11 gene	A_55_P2017510
Spg20	1.98307	0.116244	spastic paraplegia 20, spartin (Troyer syndrome) homolog (human)	A_52_P168271
A830093I24Rik	1.98261	0.116586	RIKEN cDNA A830093I24 gene	A_55_P2118709
AI317395	1.98182	0.319919	expressed sequence AI317395	A_51_P436469
Slc20a1	1.98144	0.218417	solute carrier family 20, member 1	A_55_P2115582
Lars	1.98088	0.0118798	leucyl-tRNA synthetase	A_52_P500488
E330037I15Rik	1.98084	0.0387482	RIKEN cDNA E330037I15 gene	A_55_P2344598
Bpifc	1.98022	0.135561	BPI fold containing family C	A_55_P1966583
	1.9788	0.218921		A_30_P01030386
Pcsk5	1.97842	0.0761892	proprotein convertase subtilisin/kexin type 5	A_52_P544043
Ppat	1.97788	0.0737768	phosphoribosyl pyrophosphate amidotransferase	A_51_P296905
	1.97564	0.0836296		A_30_P01024254
Plekhg6	1.97389	0.45757	pleckstrin homology domain containing, family G (with RhoGef domain) member 6	A_51_P240986
	1.97366	0.166771		A_30_P01027076
	1.97342	0.246451		A_55_P2322620
Arpc5l	1.97162	0.0525492	actin related protein 2/3 complex, subunit 5-like	A_55_P2067226
Igfbp4	1.97106	0.0106566	insulin-like growth factor binding protein 4	A_52_P257502
	1.97074	0.172192		A_30_P01025521
Olfr52	1.97005	0	olfactory receptor 52	A_55_P2094781
	1.96942	0.0236252		A_30_P01021774
Bivm	1.96837	0.0187436	basic, immunoglobulin-like variable motif containing	A_55_P2018132
	1.9678	0.121563		A_30_P01025494
Atic	1.9676	0.225103	5-aminoimidazole-4-carboxamide ribonucleotide formyltransferase/IMP cyclohydrolase	A_55_P1981674
Gar1	1.96745	0.028763	GAR1 ribonucleoprotein homolog (yeast)	A_55_P1994275
Cercam	1.96723	0.249921	cerebral endothelial cell adhesion molecule	A_52_P559545
Bmp2k	1.96642	0.0559816	BMP2 inducible kinase	A_65_P11425
Ttc39b	1.96565	0.0749881	tetratricopeptide repeat domain 39B	A_65_P16231
Klhl35	1.96552	0.345743	kelch-like 35 (Drosophila)	A_51_P448545
LOC640502	1.96418	0.0251404	UDP-N-acetylhexosamine pyrophosphorylase-like	A_55_P2097908
Pbld2	1.96344	0.329262	phenazine biosynthesis-like protein domain containing 2	A_51_P165451
1700007G11Rik	1.96324	0	RIKEN cDNA 1700007G11 gene	A_52_P418515
2810416G20Rik	1.96236	0.0744597	RIKEN cDNA 2810416G20 gene	A_55_P2010048
Cycs	1.96219	0.348517	cytochrome c, somatic	A_55_P1968958
Foxn2	1.96176	0.028644	forkhead box N2	A_52_P346113
Nrf1	1.96039	0	nuclear respiratory factor 1	A_51_P201468
BC088983	1.96031	0.0585932	cDNA sequence BC088983	A_52_P576837
	1.95939	0.0132834		A_30_P01025991
Gm14492	1.95906	0.748864	predicted gene 14492	A_66_P125223
Junb	1.9576	0.289803	Jun-B oncogene	A_55_P2011106
	1.95753	0		A_55_P2035330
Bmi1	1.9574	0.0103502	Bmi1 polycomb ring finger oncogene	A_55_P2170335
Wdr12	1.95734	0.133438	WD repeat domain 12	A_55_P2120433
Aars	1.957	0.0285541	alanyl-tRNA synthetase	A_51_P409429
Mmaa	1.95696	0.0690442	methylmalonic aciduria (cobalamin deficiency) type A	A_52_P10181
Gm7120	1.95679	0.208347	predicted gene 7120	A_55_P2014100
	1.95675	0		A_30_P01026012
	1.95672	0.101941		A_30_P01030901
Gyg	1.95643	0.0126257	glycogenin	A_51_P240019
	1.95553	0		A_55_P1965939
Ccno	1.95521	0.213761	cyclin O	A_51_P291501
Dppa3	1.95492	0	developmental pluripotency-associated 3	A_55_P2091496
Mcart1	1.95471	0.00698632	mitochondrial carrier triple repeat 1	A_55_P2140546
	1.95466	0		A_52_P630429
	1.95454	0		A_30_P01025411
	1.95452	0.101509		A_30_P01026590
Wwox	1.95424	0.10043	WW domain-containing oxidoreductase	A_55_P2015887
Mms22l	1.95387	0.0994289	MMS22-like, DNA repair protein	A_55_P2044364
Camkk2	1.95349	0.0164511	calcium/calmodulin-dependent protein kinase kinase 2, beta	A_55_P2125684
Dcaf17	1.95221	0	DDB1 and CUL4 associated factor 17	A_55_P1978083
Vpreb3	1.95181	0.112449	pre-B lymphocyte gene 3	A_55_P2136906
Gpr114	1.95139	0.561309	G protein-coupled receptor 114	A_55_P2156638
	1.95102	0.185042		A_55_P1957080
Gm10398	1.94848	0.379068	predicted gene 10398	A_55_P1964717
Wdr31	1.94689	0.0932995	WD repeat domain 31	A_55_P1996354
	1.94648	0		A_55_P2137416
Polr3h	1.94634	0.00275601	polymerase (RNA) III (DNA directed) polypeptide H	A_66_P110490
	1.94629	0		A_30_P01032876
Kcna4	1.94623	0.0842458	potassium voltage-gated channel, shaker-related subfamily, member 4	A_55_P2084251
Hecw1	1.94468	0.121528	HECT, C2 and WW domain containing E3 ubiquitin protein ligase 1	A_55_P2424767
Slc7a5	1.94449	0.279441	solute carrier family 7 (cationic amino acid transporter, y+ system), member 5	A_55_P1973941
	1.94345	0.507628		A_51_P390937
	1.94331	0		A_30_P01027966
Tmprss3	1.94318	0.197557	transmembrane protease, serine 3	A_55_P2011151
Pdia2	1.94232	0.401238	protein disulfide isomerase associated 2	A_55_P2133057
	1.94147	0.0552779		A_55_P2055344
Gm600	1.9414	0	predicted gene 600	A_55_P2121205
Sfmbt1	1.94051	0.0183891	Scm-like with four mbt domains 1	A_55_P2006940
Ttc12	1.94002	0.398938	tetratricopeptide repeat domain 12	A_55_P2025454
Rpf1	1.93999	0.0140494	ribosome production factor 1 homolog (S. cerevisiae)	A_52_P517001
	1.93988	0		A_30_P01032721
Plekhh3	1.93979	0.0187535	pleckstrin homology domain containing, family H (with MyTH4 domain) member 3	A_55_P2031871
Zfp71-rs1	1.93963	0.473708	zinc finger protein 71, related sequence	A_51_P460398
Foxo3	1.93962	0.0579692	forkhead box O3	A_55_P2129309
Prmt6	1.93948	0.0422214	protein arginine N-methyltransferase 6	A_55_P2066081
Olfr141	1.93913	0.0636545	olfactory receptor 141	A_51_P424290
Trpc2	1.93874	0.246415	transient receptor potential cation channel, subfamily C, member 2	A_52_P94454
Fam171b	1.93757	0	family with sequence similarity 171, member B	A_65_P06029
	1.93735	0.285331		A_30_P01025178
Dnajb9	1.93685	0.00611099	DnaJ (Hsp40) homolog, subfamily B, member 9	A_51_P198835
Pla2g12a	1.93654	0.295973	phospholipase A2, group XIIA	A_52_P87964
Foxo6	1.93636	0.402988	forkhead box O6	A_52_P589568
BC005537	1.93605	0.0958883	cDNA sequence BC005537	A_52_P55190
	1.93588	0.0230974		A_30_P01020932
Irak4	1.93509	0.133896	interleukin-1 receptor-associated kinase 4	A_52_P67440
Pla2g7	1.93475	0.0831785	phospholipase A2, group VII (platelet-activating factor acetylhydrolase, plasma)	A_66_P114784
Psme3	1.93432	0.129879	proteaseome (prosome, macropain) 28 subunit, 3	A_55_P2020572
Ephb3	1.93411	0.0817077	Eph receptor B3	A_55_P2054332
Myo9a	1.93368	0.20388	myosin IXa	A_52_P201531
Tmed5	1.93365	0.344622	transmembrane emp24 protein transport domain containing 5	A_55_P2105366
Ifitm7	1.93356	0.11063	interferon induced transmembrane protein 7	A_55_P2097161
	1.93319	0.514019		ERCC-00145_60
Elmo3	1.9328	0	engulfment and cell motility 3, ced-12 homolog (C. elegans)	A_55_P2295933
	1.9324	0		A_30_P01017940
Cenpn	1.93205	0.338577	centromere protein N	A_52_P304947
Hnrpdl	1.93119	0.0686091	heterogeneous nuclear ribonucleoprotein D-like	A_55_P2116993
	1.9308	0		A_30_P01023712
Gm5129	1.92965	0	predicted gene 5129	A_55_P2166664
	1.92957	0		A_30_P01029262
Lgals2	1.92831	0	lectin, galactose-binding, soluble 2	A_52_P563375
	1.92812	0.132902		A_30_P01024901
C3	1.92799	0.332503	complement component 3	A_55_P2038525
Igsf9	1.9278	0.162964	immunoglobulin superfamily, member 9	A_55_P2017709
Mafg	1.92776	0.0154748	v-maf musculoaponeurotic fibrosarcoma oncogene family, protein G (avian)	A_55_P2177023
Tcl1	1.92757	0.466682	T-cell lymphoma breakpoint 1	A_55_P1960342
LOC668643	1.92696	0.183511	uncharacterized LOC668643	A_52_P449694
Gsto2	1.92686	0.00474545	glutathione S-transferase omega 2	A_55_P2019233
Taf1d	1.92588	0.0291037	TATA box binding protein (Tbp)-associated factor, RNA polymerase I, D	A_52_P144925
4921509A06Rik	1.92572	0.436183	RIKEN cDNA 4921509A06 gene	A_55_P2219317
En2	1.92487	0.0542891	engrailed 2	A_51_P397876
Ercc6	1.92463	0.0417715	excision repair cross-complementing rodent repair deficiency, complementation group 6	A_51_P454152
	1.92252	0.195211		A_30_P01023907
	1.92244	0.129216		A_55_P2130448
Hpca	1.92197	0.139709	hippocalcin	A_55_P2088905
Exosc9	1.9219	0.112845	exosome component 9	A_55_P2043187
Tssk1	1.9215	0	testis-specific serine kinase 1	A_51_P426347
Jdp2	1.92129	0.0114091	Jun dimerization protein 2	A_51_P254646
Phf10	1.92068	0.000884187	PHD finger protein 10	A_55_P2039523
Kcnv2	1.9192	0	potassium channel, subfamily V, member 2	A_55_P2112504
Ric3	1.91877	0.0118045	resistance to inhibitors of cholinesterase 3 homolog (C. elegans)	A_52_P34378
	1.9186	0		A_30_P01017510
	1.91786	0.239333		A_30_P01018970
	1.9178	0.743609		A_30_P01021588
H2-M9	1.91745	0.195545	histocompatibility 2, M region locus 9	A_55_P2153757
Ttn	1.91703	0.748982	titin	A_55_P2153021
Penk	1.91701	0.0268355	preproenkephalin	A_55_P2035946
Mcam	1.91644	0.0879309	melanoma cell adhesion molecule	A_55_P1986552
	1.91615	0		A_30_P01020928
Zfp940	1.91613	0	zinc finger protein 940	A_55_P2160965
Ptpla	1.91574	0.0698498	protein tyrosine phosphatase-like (proline instead of catalytic arginine), member a	A_55_P2103105
Tenc1	1.91548	0.0586924	tensin like C1 domain-containing phosphatase	A_51_P395473
Tnnt1	1.91477	0.736233	troponin T1, skeletal, slow	A_55_P2088385
Dnajc19	1.9146	0.139667	DnaJ (Hsp40) homolog, subfamily C, member 19	A_55_P2028243
Uxs1	1.91448	0.218447	UDP-glucuronate decarboxylase 1	A_55_P2031333
Pim3	1.91439	0.124501	proviral integration site 3	A_51_P189746
	1.91411	0.116558		A_30_P01032773
	1.91334	0.00992597		A_30_P01019480
Rpl13a	1.91332	0.169323	ribosomal protein L13A	A_55_P2101910
Mcm8	1.91133	0.108244	minichromosome mainte0ce deficient 8 (S. cerevisiae)	A_55_P2107065
Trim35	1.91096	0.354226	tripartite motif-containing 35	A_52_P45738
Gm626	1.91078	0.110762	predicted gene 626	A_55_P2173664
	1.91033	0.105095		A_55_P1998797
Olfr671	1.90999	0.423001	olfactory receptor 671	A_66_P135885
	1.90954	0		A_55_P1999331
	1.90921	0.167068		A_30_P01018115
Prr15	1.90908	0.206101	proline rich 15	A_51_P508959
Serpina3g	1.90749	0.527933	serine (or cysteine) peptidase inhibitor, clade A, member 3G	A_51_P326191
Slc18a1	1.9067	0	solute carrier family 18 (vesicular monoamine), member 1	A_55_P2107432
Alpl	1.90652	0.141714	alkaline phosphatase, liver/bone/kidney	A_51_P494125
	1.90611	0.0240137		A_30_P01024891
Nudt13	1.90572	0	nudix (nucleoside diphosphate linked moiety X)-type motif 13	A_55_P2170673
9030407P20Rik	1.90563	0.147712	RIKEN cDNA 9030407P20 gene	A_55_P2195659
Ccdc109a	1.90495	0.10631	coiled-coil domain containing 109A	A_55_P2141068
	1.90463	0.181168		A_30_P01024974
Arhgap12	1.90454	0.0344097	Rho GTPase activating protein 12	A_52_P527106
Mmp3	1.90427	0.0896399	matrix metallopeptidase 3	A_51_P255699
Slc38a4	1.90416	0	solute carrier family 38, member 4	A_52_P48569
1700017B05Rik	1.90411	0.263402	RIKEN cDNA 1700017B05 gene	A_52_P491569
Irak2	1.90388	0.0561287	interleukin-1 receptor-associated kinase 2	A_55_P2082974
4930544O15Rik	1.90357	0.00373112	RIKEN cDNA 4930544O15 gene	A_51_P287798
Acot6	1.90285	0.0477	acyl-CoA thioesterase 6	A_51_P191354
	1.90221	0.106904		A_55_P2035683
Cul4b	1.90192	0.052679	cullin 4B	A_52_P213181
Efna2	1.90188	0.391681	ephrin A2	A_55_P2049687
Ctsl	1.9016	0.0836793	cathepsin L	A_51_P253547
1600027N09Rik	1.90097	0.134197	RIKEN cDNA 1600027N09 gene	A_55_P2171993
Gpr137b	1.90084	0.371505	G protein-coupled receptor 137B	A_55_P2121877
Aig1	1.89997	0.0423037	androgen-induced 1	A_51_P168203
	1.89976	0		A_30_P01026724
Slc25a40	1.89961	0.0186921	solute carrier family 25, member 40	A_51_P329490
1700096K18Rik	1.89907	0.107286	RIKEN cDNA 1700096K18 gene	A_55_P2334112
	1.89888	0.142257		A_30_P01030492
Tst	1.89873	0.187885	thiosulfate sulfurtransferase, mitochondrial	A_55_P2025468
Gm10804	1.89867	0	predicted gene 10804	A_55_P2387915
Rab8b	1.89847	0.144545	RAB8B, member RAS oncogene family	A_55_P2083619
C230006B20	1.89806	0.73499	uncharacterized LOC403344	A_55_P2339760
Tal2	1.89804	0.48251	T-cell acute lymphocytic leukemia 2	A_52_P385594
1500012F01Rik	1.89789	0.127525	RIKEN cDNA 1500012F01 gene	A_52_P598309
Sh3bgrl2	1.89781	0.180939	SH3 domain binding glutamic acid-rich protein like 2	A_55_P2170225
Arhgef15	1.89779	0.187188	Rho guanine nucleotide exchange factor (GEF) 15	A_55_P2035087
Gm8378	1.89721	0.210847	predicted gene 8378	A_55_P2032440
Sgsh	1.89709	0.0584624	N-sulfoglucosamine sulfohydrolase (sulfamidase)	A_55_P2028570
	1.89679	0.249713		A_55_P2014854
	1.89666	0.0266343		A_55_P2095035
Lyplal1	1.89646	0.118917	lysophospholipase-like 1	A_51_P108853
Gm10405	1.89636	0.124125	predicted gene 10405	A_55_P2169069
	1.89601	0.140608		A_55_P2341243
Olfr187	1.8956	0.0336534	olfactory receptor 187	A_51_P386280
1700014B07Rik	1.89487	0.272773	RIKEN cDNA 1700014B07 gene	A_55_P2118153
Nfx1	1.89402	0.0967266	nuclear transcription factor, X-box binding 1	A_55_P2027930
Eef1a2	1.89327	0.692276	eukaryotic translation elongation factor 1 alpha 2	A_51_P485862
	1.89317	0		A_55_P1982143
Neurl1b	1.89265	0.153092	neuralized homolog 1b (Drosophila)	A_55_P2011727
Dcaf10	1.89258	0.0444684	DDB1 and CUL4 associated factor 10	A_55_P1982951
Cd47	1.89224	0	CD47 antigen (Rh-related antigen, integrin-associated signal transducer)	A_55_P2046822
Sema6d	1.89198	0.195994	sema domain, transmembrane domain (TM), and cytoplasmic domain, (semaphorin) 6D	A_55_P2125351
9330102E08Rik	1.89196	0.0443268	RIKEN cDNA 9330102E08 gene	A_55_P2199717
Ttc19	1.89126	0.183996	tetratricopeptide repeat domain 19	A_66_P134991
Apitd1	1.89117	0.367444	apoptosis-inducing, TAF9-like domain 1	A_51_P270519
Mybph	1.89102	0.579079	myosin binding protein H	A_51_P137121
Klb	1.89077	0.0308322	klotho beta	A_51_P464394
Rnf208	1.89074	0.192366	ring finger protein 208	A_55_P2052281
Calml4	1.89039	0.0244987	calmodulin-like 4	A_52_P367760
BC005537	1.8902	0.0416248	cDNA sequence BC005537	A_51_P130994
Tmem56	1.88896	0.117286	transmembrane protein 56	A_52_P54261
Nlrp2	1.88884	0	NLR family, pyrin domain containing 2	A_55_P2042247
	1.88836	0.101275		A_55_P2061421
Acot5	1.88774	0.334207	acyl-CoA thioesterase 5	A_55_P2040260
Grina	1.88517	0.030404	glutamate receptor, ionotropic, N-methyl D-aspartate-associated protein 1 (glutamate binding)	A_51_P200083
Fam54a	1.88496	0.119967	family with sequence similarity 54, member A	A_55_P1997300
Wdr89	1.88489	0.144434	WD repeat domain 89	A_55_P2056280
Gnas	1.88437	0.389943	GNAS (guanine nucleotide binding protein, alpha stimulating) complex locus	A_55_P2081323
Gxylt2	1.88414	0.141139	glucoside xylosyltransferase 2	A_55_P1974542
	1.88403	0		A_51_P310307
	1.88383	0.267417		A_30_P01017684
Ankmy1	1.88378	0	ankyrin repeat and MYND domain containing 1	A_55_P2043842
Isoc2b	1.8836	0.219786	isochorismatase domain containing 2b	A_51_P343356
Osbpl11	1.88354	0.0191732	oxysterol binding protein-like 11	A_55_P1990964
Igfals	1.88354	0.366947	insulin-like growth factor binding protein, acid labile subunit	A_51_P277088
	1.88327	0		A_55_P2123207
Hmga1	1.88274	0.248257	high mobility group AT-hook 1	A_51_P483118
	1.88153	0.388361		A_55_P2095064
Ntsr2	1.88149	0.150687	neurotensin receptor 2	A_55_P1974527
LOC100045292	1.8802	0.34748	uncharacterized LOC100045292	A_55_P2181326
AW413774	1.88006	0.00705109	expressed sequence AW413774	A_55_P2303717
Prkcq	1.87999	0.636196	protein kinase C, theta	A_52_P72587
Plk1s1	1.87963	0.0221288	polo-like kinase 1 substrate 1	A_55_P2131785
8030425K09Rik	1.87864	0.147264	RIKEN cDNA 8030425K09 gene	A_55_P2258216
Mtch2	1.87846	0.206594	mitochondrial carrier homolog 2 (C. elegans)	A_52_P601958
	1.87841	0		A_30_P01023472
	1.8783	0.0218736		A_55_P2023446
Ash2l	1.87827	0.00780356	ash2 (absent, small, or homeotic)-like (Drosophila)	A_51_P192344
Odc1	1.87815	0.162948	ornithine decarboxylase, structural 1	A_55_P1982818
	1.87793	0		A_55_P2117081
Wac	1.8777	0.158427	WW domain containing adaptor with coiled-coil	A_52_P1084604
AU041133	1.8775	0.368038	expressed sequence AU041133	A_55_P1999977
Tmeff2	1.87674	0	transmembrane protein with EGF-like and two follistatin-like domains 2	A_52_P517029
Srsf7	1.87669	0.049748	serine/arginine-rich splicing factor 7	A_51_P466673
	1.87618	0.353787		A_55_P2108081
4933407H18Rik	1.87537	0.0209976	RIKEN cDNA 4933407H18 gene	A_55_P2318754
Sgpl1	1.87533	0.133063	sphingosine phosphate lyase 1	A_55_P1984730
Gm6994	1.8751	0.0936557	predicted gene 6994	A_55_P1993640
Zfp763	1.87473	0.175206	zinc finger protein 763	A_55_P2146122
	1.87454	0		A_30_P01019802
	1.87438	0.411124		A_30_P01030395
Ralgps1	1.873	0.129177	Ral GEF with PH domain and SH3 binding motif 1	A_55_P2094626
	1.87276	0.0393208		A_30_P01025373
Spg21	1.87271	0.166037	spastic paraplegia 21 homolog (human)	A_55_P2062637
	1.8723	0.174379		A_30_P01026204
Kif3b	1.8718	0.175188	kinesin family member 3B	A_55_P1990450
2310001A20Rik	1.87134	0.182355	RIKEN cDNA 2310001A20 gene	A_51_P277295
Synpo2l	1.87113	0.0998303	synaptopodin 2-like	A_55_P1968863
P2rx3	1.87111	0.227964	purinergic receptor P2X, ligand-gated ion channel, 3	A_55_P2375194
Hamp2	1.87091	0.00192446	hepcidin antimicrobial peptide 2	A_52_P21486
	1.87026	0		A_30_P01021784
Hnrnpa3	1.86996	0.00641069	heterogeneous nuclear ribonucleoprotein A3	A_55_P2087225
Capza1	1.86936	0.0885492	capping protein (actin filament) muscle Z-line, alpha 1	A_55_P2003005
1700088E04Rik	1.86874	0.0229702	RIKEN cDNA 1700088E04 gene	A_51_P363642
Heg1	1.86856	0.0530553	HEG homolog 1 (zebrafish)	A_52_P649561
Katnal1	1.86832	0.219338	katanin p60 subunit A-like 1	A_55_P2279927
	1.86815	0		A_55_P1999162
Teddm1	1.8681	0.44572	transmembrane epididymal protein 1	A_55_P1970335
Trim25	1.86779	0.0885967	tripartite motif-containing 25	A_55_P2098076
Nmu	1.86758	0	neuromedin U	A_55_P2050944
	1.86717	0.0431405		A_30_P01024450
Osbpl9	1.86705	0.0253814	oxysterol binding protein-like 9	A_55_P2119011
Timm10	1.86693	0.0615461	translocase of inner mitochondrial membrane 10 homolog (yeast)	A_55_P1957004
	1.86681	0.603232		A_30_P01031413
Dhx40	1.86616	0.0307568	DEAH (Asp-Glu-Ala-His) box polypeptide 40	A_52_P494982
Kcne4	1.86581	0.194354	potassium voltage-gated channel, Isk-related subfamily, gene 4	A_51_P508838
4930451C15Rik	1.86573	0	RIKEN cDNA 4930451C15 gene	A_52_P347764
Brca2	1.86541	0.123928	breast cancer 2	A_51_P451106
Adcy10	1.86512	0	adenylate cyclase 10	A_55_P2058995
Lpl	1.86486	0.11435	lipoprotein lipase	A_52_P257812
B230369F24Rik	1.86485	0.578627	RIKEN cDNA B230369F24 gene	A_55_P2423518
	1.86446	0		A_30_P01027010
Olfr732	1.86404	0	olfactory receptor 732	A_51_P342307
Smad6	1.86403	0.198774	MAD homolog 6 (Drosophila)	A_55_P2129658
Trit1	1.86329	0.230026	tRNA isopentenyltransferase 1	A_55_P1978596
Fus	1.86299	0.0687844	fusion, derived from t(12;16) malig0t liposarcoma (human)	A_55_P1964664
Inmt	1.86246	0.00107452	indolethylamine N-methyltransferase	A_51_P162162
Ppip5k2	1.86242	0.0307489	diphosphoinositol pentakisphosphate kinase 2	A_55_P1978103
4933427D06Rik	1.8624	0.16459	RIKEN cDNA 4933427D06 gene	A_55_P2038484
Gchfr	1.8621	0.384146	GTP cyclohydrolase I feedback regulator	A_51_P483159
A930017K11Rik	1.86198	0.423406	RIKEN cDNA A930017K11 gene	A_55_P2168451
9530083O12Rik	1.86159	0.154551	RIKEN cDNA 9530083O12 gene	A_55_P2209308
Kif21b	1.86148	0.529876	kinesin family member 21B	A_52_P282500
Mpdu1	1.86124	0.0918798	mannose-P-dolichol utilization defect 1	A_55_P2029630
	1.8612	0.160278		A_30_P01020150
5730407M17Rik	1.86106	0.0251207	RIKEN cDNA 5730407M17 gene	A_55_P2304337
Tmem57	1.86005	0.135938	transmembrane protein 57	A_51_P265545
	1.85946	0.396381		A_55_P2144090
Pira2	1.85928	0	paired-Ig-like receptor A2	A_55_P2127699
Scaf11	1.859	0.0555994	SR-related CTD-associated factor 11	A_55_P2055477
Prmt3	1.85874	0.0408489	protein arginine N-methyltransferase 3	A_55_P1999157
	1.85848	0		A_30_P01023318
Wasf3	1.85841	0	WAS protein family, member 3	A_55_P1978651
Rtdr1	1.85817	0.275324	rhabdoid tumor deletion region gene 1	A_51_P191100
Cidec	1.85796	0.225396	cell death-inducing DFFA-like effector c	A_55_P1969128
Usp13	1.85779	0.578473	ubiquitin specific peptidase 13 (isopeptidase T-3)	A_51_P104077
	1.85741	0.10046		A_30_P01024106
	1.85738	0		A_66_P129209
AK129341	1.85674	0.186124	cDNA sequence AK129341	A_66_P133553
	1.85654	0		A_30_P01020702
Gm10501	1.85635	0.034288	predicted gene 10501	A_55_P2075248
1700019G17Rik	1.85597	0.111208	RIKEN cDNA 1700019G17 gene	A_55_P1965616
	1.8559	0		A_30_P01032114
	1.85567	0		A_30_P01023999
Top3a	1.85537	0.208239	topoisomerase (DNA) III alpha	A_55_P2122285
Cdh4	1.85523	0	cadherin 4	A_52_P402897
Ikbkg	1.85503	0.0692536	inhibitor of kappaB kinase gamma	A_51_P260300
Pla2g3	1.85466	0	phospholipase A2, group III	A_55_P2043033
Hmox2	1.85428	0.267897	heme oxygenase (decycling) 2	A_52_P477819
A230107N01Rik	1.8542	0.142848	RIKEN cDNA A230107N01 gene	A_55_P2212653
Adam12	1.85405	0.251779	a disintegrin and metallopeptidase domain 12 (meltrin alpha)	A_55_P1958823
Wisp2	1.85391	0.200471	WNT1 inducible signaling pathway protein 2	A_51_P390804
Aldh1l2	1.85366	0.144942	aldehyde dehydrogenase 1 family, member L2	A_52_P498193
C030010L15Rik	1.85363	0.277453	RIKEN cDNA C030010L15 gene	A_55_P2337416
Suv420h1	1.85237	0.241343	suppressor of variegation 4-20 homolog 1 (Drosophila)	A_55_P2144476
Gmps	1.85237	0.225109	guanine monophosphate synthetase	A_55_P2185323
Mef2a	1.85197	0.100797	myocyte enhancer factor 2A	A_55_P1985159
	1.85181	0.263428		A_30_P01032378
Wdr11	1.85154	0.0605488	WD repeat domain 11	A_52_P409675
Dhrs2	1.85141	0	dehydrogenase/reductase member 2	A_51_P174215
	1.85137	0.306546		A_30_P01030684
Fetub	1.85119	0.41043	fetuin beta	A_55_P2050902
Jarid2	1.85087	0.341675	jumonji, AT rich interactive domain 2	A_52_P370203
9030617O03Rik	1.85021	0.0146736	RIKEN cDNA 9030617O03 gene	A_55_P2031999
Col14a1	1.84996	0.454391	collagen, type XIV, alpha 1	A_55_P2159522
	1.84948	0.0407359		A_55_P2019650
Zswim4	1.8489	0.260909	zinc finger, SWIM domain containing 4	A_52_P368650
	1.84887	0		A_30_P01024755
	1.84886	0.276508		A_30_P01031487
	1.84884	0		A_30_P01022647
Raver1	1.84798	0.0853546	ribonucleoprotein, PTB-binding 1	A_66_P129236
	1.84724	0		A_66_P126019
Gm7120	1.84724	0.232109	predicted gene 7120	A_55_P2183914
Slc13a2	1.847	0.380607	solute carrier family 13 (sodium-dependent dicarboxylate transporter), member 2	A_55_P2143923
Slc9a8	1.84683	0.00440779	solute carrier family 9 (sodium/hydrogen exchanger), member 8	A_55_P1997741
Sepx1	1.84676	0.400278	selenoprotein X 1	A_55_P2064299
Dkc1	1.84673	0.0562965	dyskeratosis congenita 1, dyskerin homolog (human)	A_52_P406828
Ranbp9	1.84661	0.021628	RAN binding protein 9	A_55_P2099390
Csrnp2	1.84615	0.0915599	cysteine-serine-rich nuclear protein 2	A_52_P342620
	1.84614	0		A_30_P01024045
	1.84528	0.223675		A_30_P01021084
5430405H02Rik	1.84517	0.237198	RIKEN cDNA 5430405H02 gene	A_55_P2075515
2310028H24Rik	1.84484	0.115554	RIKEN cDNA 2310028H24 gene	A_55_P1991778
Wnt4	1.84417	0	wingless-related MMTV integration site 4	A_51_P130475
Rims4	1.84349	0.628666	regulating synaptic membrane exocytosis 4	A_55_P2025883
Chd3	1.84324	0.387103	chromodomain helicase DNA binding protein 3	A_55_P2061386
Krtcap2	1.84308	0.203755	keratinocyte associated protein 2	A_51_P428505
Dnaja2	1.84266	0.0736418	DnaJ (Hsp40) homolog, subfamily A, member 2	A_55_P2023081
Sgca	1.84261	0.658533	sarcoglycan, alpha (dystrophin-associated glycoprotein)	A_55_P2020706
Cux1	1.84193	0.132008	cut-like homeobox 1	A_55_P1955427
	1.84181	0.163249		A_30_P01027660
Ssbp1	1.8415	0.01058	single-stranded DNA binding protein 1	A_55_P2155016
Rrbp1	1.84108	0.0949737	ribosome binding protein 1	A_55_P2180491
Rnf138	1.84081	0.119822	ring finger protein 138	A_52_P504421
	1.84059	0		A_30_P01023734
Lrdd	1.84028	0.23193	leucine-rich and death domain containing	A_55_P2085485
	1.84006	0.153633		A_30_P01021480
	1.83995	0		A_30_P01024572
Epb4.9	1.83955	0.172208	erythrocyte protein band 4.9	A_55_P1956482
	1.83915	0.522554		A_30_P01032138
Epha5	1.83913	0.148393	Eph receptor A5	A_55_P2062911
Gatc	1.83885	0.273138	glutamyl-tRNA(Gln) amidotransferase, subunit C homolog (bacterial)	A_52_P174661
Vma21	1.83868	0.000712284	VMA21 vacuolar H+-ATPase homolog (S. cerevisiae)	A_55_P2035827
	1.83855	0.160079		A_55_P2108143
	1.83854	0.0368793		A_30_P01030430
Spnb1	1.8385	0.653685	spectrin beta 1	A_51_P489138
Zfp874b	1.83831	0.32962	zinc finger protein 874b	A_55_P2051820
Klf10	1.83792	0.101683	Kruppel-like factor 10	A_55_P2022074
Slc43a2	1.83717	0.296852	solute carrier family 43, member 2	A_66_P125777
B230308N11Rik	1.83714	0.105315	RIKEN cDNA B230308N11 gene	A_55_P2289035
Cfl2	1.83652	0.0632969	cofilin 2, muscle	A_51_P302149
Abhd6	1.83569	0.0571054	abhydrolase domain containing 6	A_55_P2029366
Mettl2	1.83541	0.0262963	methyltransferase like 2	A_51_P401749
Cabyr	1.8353	0.0840287	calcium-binding tyrosine-(Y)-phosphorylation regulated (fibrousheathin 2)	A_66_P110769
	1.83482	0		A_30_P01025782
Apod	1.83411	0.0592437	apolipoprotein D	A_55_P2055158
	1.8335	0.0409624		A_30_P01024363
5830433M19Rik	1.83318	0.130886	RIKEN cDNA 5830433M19 gene	A_51_P377210
2700007P21Rik	1.83309	0.00899543	RIKEN cDNA 2700007P21 gene	A_51_P126835
Mras	1.83259	0.0774153	muscle and microspikes RAS	A_55_P2060303
Smndc1	1.8325	0.123207	survival motor neuron domain containing 1	A_51_P225179
Shd	1.83239	0.170635	src homology 2 domain-containing transforming protein D	A_51_P374818
	1.83196	0		A_30_P01030579
Whsc1	1.83195	0.0478341	Wolf-Hirschhorn syndrome candidate 1 (human)	A_52_P381784
Ggct	1.83154	0.0473273	gamma-glutamyl cyclotransferase	A_52_P641758
Zc3h6	1.83111	0.307641	zinc finger CCCH type containing 6	A_52_P139819
Kdm4a	1.83092	0.241727	lysine (K)-specific demethylase 4A	A_52_P281209
Cux1	1.83071	0.235913	cut-like homeobox 1	A_52_P680751
	1.83057	0.229999		A_30_P01032293
Denr	1.83054	0.108678	density-regulated protein	A_51_P499776
Fam19a5	1.83013	0.175788	family with sequence similarity 19, member A5	A_55_P1967325
Dmd	1.82976	0.129166	dystrophin, muscular dystrophy	A_52_P306697
	1.82952	0		A_30_P01018331
Chchd8	1.82924	0.147719	coiled-coil-helix-coiled-coil-helix domain containing 8	A_52_P434841
Gspt1	1.82903	0.00650434	G1 to S phase transition 1	A_52_P81783
Ddx59	1.82897	0.137467	DEAD (Asp-Glu-Ala-Asp) box polypeptide 59	A_52_P436522
Slc6a19	1.82875	0.0387716	solute carrier family 6 (neurotransmitter transporter), member 19	A_55_P1997595
Tmem144	1.82857	0.0741173	transmembrane protein 144	A_52_P571371
Dpysl5	1.82831	0.145161	dihydropyrimidinase-like 5	A_55_P2052555
Unc5c	1.82803	0.161092	unc-5 homolog C (C. elegans)	A_66_P129566
5730422E09Rik	1.82796	0.226488	RIKEN cDNA 5730422E09 gene	A_55_P1996290
	1.82696	0		A_30_P01031137
Taf12	1.82689	0	TAF12 RNA polymerase II, TATA box binding protein (TBP)-associated factor	A_55_P2111875
Tmem106b	1.82674	0.0234265	transmembrane protein 106B	A_51_P419971
Bcas3	1.82612	0.000924894	breast carcinoma amplified sequence 3	A_55_P2127844
Cecr2	1.82555	0.0627933	cat eye syndrome chromosome region, candidate 2 homolog (human)	A_55_P2153459
Peli3	1.82536	0.28914	pellino 3	A_51_P266695
Syn2	1.82521	0.133241	synapsin II	A_51_P346491
9930014A18Rik	1.8248	0.508362	RIKEN cDNA 9930014A18 gene	A_52_P510202
Epha4	1.82468	0.436307	Eph receptor A4	A_55_P2023762
Cmya5	1.82462	0.715145	cardiomyopathy associated 5	A_51_P493016
Ccdc138	1.8243	0.539491	coiled-coil domain containing 138	A_51_P289828
Clcn2	1.82403	0.151277	chloride channel 2	A_51_P332141
Zfp318	1.82402	0.324479	zinc finger protein 318	A_51_P143682
3200002M19Rik	1.82367	0.013281	RIKEN cDNA 3200002M19 gene	A_55_P2069331
Nhlrc1	1.82317	0.370209	NHL repeat containing 1	A_55_P2044847
	1.82297	0.150198		A_30_P01028384
	1.82295	0		A_30_P01027626
Eif4e	1.82285	0.0450631	eukaryotic translation initiation factor 4E	A_55_P1974533
Id1	1.82284	0.138662	inhibitor of DNA binding 1	A_55_P2052563
Lix1	1.82251	0.119028	limb expression 1 homolog (chicken)	A_55_P2406852
	1.82243	0.170154		A_30_P01032656
	1.82239	0.183741		A_30_P01027268
A930001N09Rik	1.82231	0.0152192	RIKEN cDNA A930001N09 gene	A_52_P573290
Gm7644	1.82204	0.0382836	predicted gene 7644	A_66_P129377
	1.82184	0.150577		A_55_P2090782
Ttc39b	1.82059	0.138462	tetratricopeptide repeat domain 39B	A_52_P131458
	1.8204	0		A_30_P01023436
Hook1	1.8198	0.047486	hook homolog 1 (Drosophila)	A_52_P535623
Tom1l1	1.81975	0.0985095	target of myb1-like 1 (chicken)	A_55_P1959606
Pdcd11	1.81961	0.318707	programmed cell death 11	A_51_P407594
Timm10	1.81949	0.056539	translocase of inner mitochondrial membrane 10 homolog (yeast)	A_55_P1957003
Ube2n	1.81932	0.102625	ubiquitin-conjugating enzyme E2N	A_55_P2075769
Chka	1.81912	0.123812	choline kinase alpha	A_55_P2080956
Tfb1m	1.81879	0.0172925	transcription factor B1, mitochondrial	A_52_P345247
Accsl	1.81857	0.365127	1-aminocyclopropane-1-carboxylate synthase homolog (Arabidopsis)(non-functional)-like	A_55_P2168073
	1.81834	0		A_30_P01021927
Slc41a3	1.81822	0.461704	solute carrier family 41, member 3	A_51_P442097
Minos1	1.81789	0.151425	mitochondrial inner membrane organizing system 1	A_51_P486639
	1.8178	0.538652		A_30_P01027350
	1.81758	0		A_30_P01029497
Myoz1	1.81749	0.736417	myozenin 1	A_51_P379750
3110035C09Rik	1.81746	0.0406735	RIKEN cDNA 3110035C09 gene	A_55_P2368271
	1.8171	0.000517392		A_55_P2108397
Srek1	1.81632	0.115705	splicing regulatory glutamine/lysine-rich protein 1	A_55_P1966372
1700003E16Rik	1.81615	0	RIKEN cDNA 1700003E16 gene	A_51_P436594
I730030J21Rik	1.81572	0.135523	RIKEN cDNA I730030J21 gene	A_55_P1973399
Coq3	1.81569	0.0553274	coenzyme Q3 homolog, methyltransferase (yeast)	A_51_P378336
Ccnt2	1.81545	0.52066	cyclin T2	A_52_P409961
Rrs1	1.81515	0.00854831	RRS1 ribosome biogenesis regulator homolog (S. cerevisiae)	A_52_P579640
Slc3a2	1.81445	0.00312669	solute carrier family 3 (activators of dibasic and neutral amino acid transport), member 2	A_51_P472901
	1.81419	0		A_30_P01032754
Ogfod1	1.81408	0.121873	2-oxoglutarate and iron-dependent oxygenase domain containing 1	A_55_P2063166
H47	1.81374	0.000937757	histocompatibility 47	A_51_P323610
	1.81364	0.158783		A_55_P1964078
4930515I15	1.8133	0.537354	uncharacterized protein 4930515I15	A_55_P2215142
Eif2s2	1.81266	0.0064869	eukaryotic translation initiation factor 2, subunit 2 (beta)	A_51_P470724
Tshr	1.81254	0.34309	thyroid stimulating hormone receptor	A_52_P145539
	1.81241	0		A_30_P01022128
	1.81219	0.242585		A_30_P01020517
2210008F06Rik	1.81202	0	RIKEN cDNA 2210008F06 gene	A_55_P2031611
Ckm	1.81181	0.734056	creatine kinase, muscle	A_51_P380807
	1.81144	0.10977		A_30_P01028687
Hnrnpa3	1.81143	0.172564	heterogeneous nuclear ribonucleoprotein A3	A_55_P1978061
Gm12945	1.81109	0	predicted gene 12945	A_55_P2408027
Spag5	1.81098	0.709907	sperm associated antigen 5	A_51_P513530
Atrn	1.8107	0.0661344	attractin	A_52_P500244
Slc25a16	1.81055	0.0143596	solute carrier family 25 (mitochondrial carrier, Graves disease autoantigen), member 16	A_52_P458870
Dscc1	1.81013	0	defective in sister chromatid cohesion 1 homolog (S. cerevisiae)	A_55_P2101757
Ctrc	1.80991	0.503325	chymotrypsin C (caldecrin)	A_55_P2064303
	1.80972	0.0970853		A_51_P521001
Cab39	1.80889	0.0285652	calcium binding protein 39	A_55_P1972907
Lrrfip2	1.80866	0.0465352	leucine rich repeat (in FLII) interacting protein 2	A_55_P2272007
Chrdl1	1.80865	0.0954434	chordin-like 1	A_55_P2123683
Jhdm1d	1.80842	0.0279073	jumonji C domain-containing histone demethylase 1 homolog D (S. cerevisiae)	A_55_P1962675
Gins1	1.80838	0.109399	GINS complex subunit 1 (Psf1 homolog)	A_51_P337089
	1.80826	0.0509345		A_30_P01025305
Amacr	1.8082	0.0440788	alpha-methylacyl-CoA racemase	A_51_P118885
Adamtsl3	1.80807	0	ADAMTS-like 3	A_55_P2098805
Dcaf7	1.80792	0	DDB1 and CUL4 associated factor 7	A_66_P130906
Bst1	1.80779	0.11925	bone marrow stromal cell antigen 1	A_55_P2115401
Surf6	1.807	0.0197384	surfeit gene 6	A_55_P1974317
Crnkl1	1.80697	0.0846737	Crn, crooked neck-like 1 (Drosophila)	A_66_P132307
Thap1	1.80674	0.330732	THAP domain containing, apoptosis associated protein 1	A_52_P576150
Dnajc21	1.80636	0.00936092	DnaJ (Hsp40) homolog, subfamily C, member 21	A_51_P439857
Nrbf2	1.80597	0.0404609	nuclear receptor binding factor 2	A_51_P284988
2700046G09Rik	1.80533	0.0137376	RIKEN cDNA 2700046G09 gene	A_55_P2110875
Myh1	1.8052	0.77686	myosin, heavy polypeptide 1, skeletal muscle, adult	A_55_P2147280
Grin3b	1.80497	0	glutamate receptor, ionotropic, NMDA3B	A_51_P397934
Cacnb1	1.80481	0.696898	calcium channel, voltage-dependent, beta 1 subunit	A_55_P2012563
	1.80448	0.148774		A_55_P2156556
Tnnc1	1.80447	0.762496	troponin C, cardiac/slow skeletal	A_51_P461894
Ppp1r3e	1.80365	0.146383	protein phosphatase 1, regulatory (inhibitor) subunit 3E	A_51_P133747
Atpbd4	1.80363	0.175031	ATP binding domain 4	A_55_P2336943
Sap18	1.80352	0.0267659	Sin3-associated polypeptide 18	A_52_P101333
Ung	1.80347	0.105018	uracil DNA glycosylase	A_55_P2040878
	1.80189	0.404556		A_30_P01017987
	1.80187	0		A_30_P01029693
Uros	1.80187	0.16136	uroporphyrinogen III synthase	A_55_P2001871
	1.80165	0.76442		A_55_P2145656
Ccdc28a	1.80164	0.0140759	coiled-coil domain containing 28A	A_55_P2009498
Nfyb	1.80131	0.182601	nuclear transcription factor-Y beta	A_52_P239707
Ldb3	1.80122	0.679341	LIM domain binding 3	A_65_P11603
Derl1	1.80083	0.117968	Der1-like domain family, member 1	A_51_P217236
Ube2d3	1.80072	0.0101937	ubiquitin-conjugating enzyme E2D 3 (UBC4/5 homolog, yeast)	A_52_P588559
Gpatch4	1.80063	0.108928	G patch domain containing 4	A_51_P172752
Shq1	1.80058	0.139078	SHQ1 homolog (S. cerevisiae)	A_51_P242591
Pex1	1.79989	0.0349085	peroxisomal biogenesis factor 1	A_55_P2001718
Mospd1	1.79987	0.118934	motile sperm domain containing 1	A_55_P1958314
Cabyr	1.79974	0	calcium-binding tyrosine-(Y)-phosphorylation regulated (fibrousheathin 2)	A_55_P2107070
4921515L22Rik	1.79974	0.545795	RIKEN cDNA 4921515L22 gene	A_55_P2305045
Metrn	1.79965	0.24936	meteorin, glial cell differentiation regulator	A_51_P208769
	1.7996	0.0435685		A_30_P01027821
Sesn2	1.79947	0.0612115	sestrin 2	A_51_P161354
	1.79838	0.119675		A_55_P2030761
	1.79837	0.555664		A_30_P01028225
	1.79796	0.160901		A_30_P01023211
Tnfrsf23	1.79758	0	tumor necrosis factor receptor superfamily, member 23	A_55_P1974005
Msi2	1.79726	0.0817431	Musashi homolog 2 (Drosophila)	A_55_P1992045
Elac2	1.79718	0.105806	elaC homolog 2 (E. coli)	A_55_P1964225
Nt5dc1	1.79694	0.155141	5'-nucleotidase domain containing 1	A_55_P2007650
Sbk2	1.79673	0.450951	SH3-binding domain kinase family, member 2	A_55_P2133470
	1.79663	0.04529		A_30_P01025585
Myl10	1.79652	0	myosin, light chain 10, regulatory	A_52_P205710
	1.79609	0.096562		A_55_P1957855
Yeats4	1.79593	0.0406531	YEATS domain containing 4	A_66_P112546
Eif3a	1.79587	0.0645883	eukaryotic translation initiation factor 3, subunit A	A_52_P524895
	1.79578	0.377268		A_30_P01024866
Tef	1.79573	0.0111872	thyrotroph embryonic factor	A_55_P1979893
Obfc2a	1.79448	0.256201	oligonucleotide/oligosaccharide-binding fold containing 2A	A_66_P123683
	1.79418	0.162189		A_30_P01017514
Brwd1	1.79381	0.214205	bromodomain and WD repeat domain containing 1	A_52_P301223
	1.7938	0.297908		A_30_P01017808
1100001G20Rik	1.79347	0.043896	RIKEN cDNA 1100001G20 gene	A_51_P108226
Gm9909	1.79335	0.565446	predicted gene 9909	A_55_P2003883
Auts2	1.79323	0	autism susceptibility candidate 2	A_55_P2015807
	1.79317	0.270984		A_30_P01032525
Fam89b	1.79314	0.169055	family with sequence similarity 89, member B	A_55_P2064876
	1.79296	0.0477902		A_30_P01028856
	1.79289	0.415286		A_30_P01018253
Hmga1	1.79271	0.0926174	high mobility group AT-hook 1	A_55_P2076057
Scn8a	1.79266	0.192178	sodium channel, voltage-gated, type VIII, alpha	A_55_P2057132
Stard5	1.7926	0.260359	StAR-related lipid transfer (START) domain containing 5	A_52_P481182
Stc2	1.79176	0.342933	stanniocalcin 2	A_51_P208922
Cutc	1.79143	0.0992613	cutC copper transporter homolog (E.coli)	A_51_P295582
Ube2g1	1.79102	0.0364138	ubiquitin-conjugating enzyme E2G 1 (UBC7 homolog, C. elegans)	A_51_P273508
A630052C17Rik	1.7907	0	RIKEN cDNA A630052C17 gene	A_52_P615245
	1.79051	0		A_30_P01020488
	1.79038	0.112371		A_30_P01030510
Myo19	1.79033	0	myosin XIX	A_55_P2109927
1810009N02Rik	1.79028	0.170004	RIKEN cDNA 1810009N02 gene	A_55_P1975832
Gm15645	1.79021	0.151997	predicted gene 15645	A_55_P2000658
Tmem136	1.79019	0.127979	transmembrane protein 136	A_66_P118772
	1.79006	0.140452		A_52_P296632
4933425O20Rik	1.78963	0.119846	RIKEN cDNA 4933425O20 gene	A_55_P2046253
Ubxn4	1.78955	0.117711	UBX domain protein 4	A_52_P401475
1110018J18Rik	1.78954	0.141465	RIKEN cDNA 1110018J18 gene	A_55_P2009351
Rpl22	1.78949	0.0535111	ribosomal protein L22	A_52_P391718
	1.78921	0.424152		A_55_P2003596
Olfr657	1.78877	0.0963066	olfactory receptor 657	A_55_P1976634
	1.78787	0		A_30_P01028213
Tmeff1	1.78777	0.125572	transmembrane protein with EGF-like and two follistatin-like domains 1	A_55_P1972575
Piga	1.78758	0.0489276	phosphatidylinositol glycan anchor biosynthesis, class A	A_55_P2063266
Fgf7	1.78725	0.124573	fibroblast growth factor 7	A_55_P2035932
Sfxn1	1.78674	0.204044	sideroflexin 1	A_52_P113700
Lin52	1.78633	0.118105	lin-52 homolog (C. elegans)	A_55_P1989928
	1.78633	0.61793		A_30_P01032882
2310002F09Rik	1.78619	0.11559	RIKEN cDNA 2310002F09 gene	A_55_P2292737
Npm1	1.78616	0.00605049	nucleophosmin 1	A_51_P467410
Cyb5rl	1.78563	0.0993818	cytochrome b5 reductase-like	A_55_P2004741
BC027231	1.78471	0.133695	cDNA sequence BC027231	A_51_P224980
4933417C20Rik	1.78471	0	RIKEN cDNA 4933417C20 gene	A_55_P2189643
Cstf2	1.78454	0.158894	cleavage stimulation factor, 3' pre-RNA subunit 2	A_55_P2080703
Pot1a	1.78403	0.128237	protection of telomeres 1A	A_55_P2115458
Cdv3	1.78399	0.124088	carnitine deficiency-associated gene expressed in ventricle 3	A_55_P2040110
Zcchc9	1.7833	0.100789	zinc finger, CCHC domain containing 9	A_55_P2146708
Traf3ip2	1.78321	0.0687353	TRAF3 interacting protein 2	A_51_P211131
Txndc11	1.78279	0.287493	thioredoxin domain containing 11	A_52_P150988
Fam160b2	1.78276	0.186119	family with sequence similarity 160, member B2	A_55_P1972207
Pde4dip	1.78251	0.532077	phosphodiesterase 4D interacting protein (myomegalin)	A_55_P2058137
Gpr1	1.78227	0.0642012	G protein-coupled receptor 1	A_55_P2156712
	1.78163	0.111852		A_55_P1988784
Psmc6	1.78154	0.00852779	proteasome (prosome, macropain) 26S subunit, ATPase, 6	A_66_P112623
	1.7814	0		A_30_P01032798
	1.78116	0.528564		A_55_P2313658
Gm10366	1.78034	0.42239	predicted gene 10366	A_55_P2170911
Mbnl2	1.78021	0.0167005	muscleblind-like 2	A_55_P2106265
	1.77987	0		A_30_P01026028
Kcnh8	1.77893	0	potassium voltage-gated channel, subfamily H (eag-related), member 8	A_55_P2012679
Wfdc3	1.77867	0.44515	WAP four-disulfide core domain 3	A_55_P1953336
2210016F16Rik	1.77856	0.182994	RIKEN cDNA 2210016F16 gene	A_51_P224175
	1.77846	0.222455		A_55_P2048975
Camta1	1.77803	0.370422	calmodulin binding transcription activator 1	A_55_P2023707
	1.77719	0		A_30_P01020820
	1.77714	0.0361173		A_30_P01024578
Car14	1.77704	0.15387	carbonic anhydrase 14	A_51_P175424
Zbtb7b	1.77703	0.0866669	zinc finger and BTB domain containing 7B	A_55_P2020348
Gm6150	1.77652	0	predicted gene 6150	A_66_P133421
Rpl13a	1.77624	0.178482	ribosomal protein L13A	A_55_P2052613
Coq10b	1.77594	0.206872	coenzyme Q10 homolog B (S. cerevisiae)	A_52_P366525
Emx2os	1.77565	0	empty spiracles homolog 2 (Drosophila) opposite strand	A_55_P1994062
Tst	1.77563	0.229281	thiosulfate sulfurtransferase, mitochondrial	A_51_P430082
4932413F04Rik	1.77558	0	RIKEN cDNA 4932413F04 gene	A_66_P104559
Zfp36l2	1.77539	0.0891148	zinc finger protein 36, C3H type-like 2	A_66_P114102
Mina	1.77536	0.0451338	myc induced nuclear antigen	A_51_P120461
Gsc2	1.77513	0	goosecoid homebox 2	A_55_P2116094
Hemk1	1.77493	0.199884	HemK methyltransferase family member 1	A_55_P1993984
1110038B12Rik	1.77433	0.00367963	RIKEN cDNA 1110038B12 gene	A_52_P31814
	1.77419	0		A_55_P2019743
	1.77412	0.100436		A_30_P01031134
Aven	1.77359	0.154787	apoptosis, caspase activation inhibitor	A_55_P1978047
Wdr31	1.77359	0	WD repeat domain 31	A_55_P2134218
Strbp	1.77323	0	spermatid perinuclear RNA binding protein	A_51_P264634
	1.77314	0.305947		A_30_P01026232
Eya1	1.77242	0.139568	eyes absent 1 homolog (Drosophila)	A_55_P2423586
	1.77215	0.292381		A_55_P2146546
Zfp791	1.77212	0.148988	zinc finger protein 791	A_55_P2082614
	1.77199	0		A_30_P01027737
	1.77172	0.425041		A_30_P01023278
Atp6v1h	1.77166	0.0119745	ATPase, H+ transporting, lysosomal V1 subunit H	A_52_P112888
Fam160b2	1.77146	0.098665	family with sequence similarity 160, member B2	A_55_P2088296
	1.77141	0.0200324		A_55_P2105045
Chuk	1.77109	0.177219	conserved helix-loop-helix ubiquitous kinase	A_55_P2053077
	1.77106	0.231203		A_30_P01023573
LOC668917	1.77051	0.203768	uncharacterized LOC668917	A_55_P2161675
	1.77035	0.163632		A_55_P2097670
	1.77026	0		A_30_P01032317
Gyg	1.77018	0.0185131	glycogenin	A_55_P1992910
Gm88	1.76994	0.621066	predicted gene 88	A_52_P734742
Nkapl	1.76968	0.143209	NFKB activating protein-like	A_51_P251487
Olfr314	1.76943	0.251688	olfactory receptor 314	A_55_P2174753
Hemgn	1.76916	0.135582	hemogen	A_55_P1975660
Kctd13	1.76889	0.0672225	potassium channel tetramerisation domain containing 13	A_51_P398406
Lztfl1	1.76873	0.0792345	leucine zipper transcription factor-like 1	A_55_P2102195
Clcn2	1.7683	0.12659	chloride channel 2	A_55_P1971815
	1.76805	0.187503		A_30_P01031150
	1.76755	0.271482		A_30_P01029474
Ppp3ca	1.76737	0.0481711	protein phosphatase 3, catalytic subunit, alpha isoform	A_55_P1952738
Slc12a2	1.76703	0.088845	solute carrier family 12, member 2	A_55_P2099448
Pbld1	1.76619	0.50519	phenazine biosynthesis-like protein domain containing 1	A_51_P499816
	1.76562	0.00750318		A_30_P01027446
Hnrnpa2b1	1.76544	0.185499	heterogeneous nuclear ribonucleoprotein A2/B1	A_55_P2017082
	1.76523	0		A_30_P01021475
Lcorl	1.76506	0.0445994	ligand dependent nuclear receptor corepressor-like	A_55_P2121195
4930480K23Rik	1.76504	0.15834	RIKEN cDNA 4930480K23 gene	A_55_P2003614
Gm10324	1.76498	0.0969208	predicted gene 10324	A_55_P2161958
Nat9	1.76459	0.00346612	N-acetyltransferase 9 (GCN5-related, putative)	A_55_P2090415
Zfp609	1.76428	0.0510172	zinc finger protein 609	A_55_P2075303
Hbp1	1.76391	0.0488606	high mobility group box transcription factor 1	A_51_P216605
	1.7636	0		A_30_P01020453
Ppapdc2	1.76314	0.027473	phosphatidic acid phosphatase type 2 domain containing 2	A_51_P433026
Omd	1.76309	0.229883	osteomodulin	A_51_P342926
	1.76249	0		A_30_P01018021
	1.76234	0.0627321		A_55_P1964658
Whrn	1.76204	0.0339918	whirlin	A_51_P303620
	1.76201	0		A_55_P2047130
Arl6ip6	1.76185	0.114659	ADP-ribosylation factor-like 6 interacting protein 6	A_55_P2042993
Zfp655	1.76183	0.0506885	zinc finger protein 655	A_55_P2153580
	1.76116	0.0334832		A_66_P119045
Fcrlb	1.7608	0	Fc receptor-like B	A_55_P2050872
Nox4	1.76039	0.202744	NADPH oxidase 4	A_55_P1972040
Tcf12	1.75981	0.019966	transcription factor 12	A_52_P20048
Coq10b	1.75964	0.244547	coenzyme Q10 homolog B (S. cerevisiae)	A_55_P2089488
Gadd45g	1.75874	0.275199	growth arrest and DNA-damage-inducible 45 gamma	A_51_P315904
Lpl	1.75868	0.185579	lipoprotein lipase	A_51_P259296
Sh3bgrl2	1.75841	0.111412	SH3 domain binding glutamic acid-rich protein like 2	A_52_P316933
	1.75823	0.074586		A_55_P2074505
Slc17a9	1.7582	0.184658	solute carrier family 17, member 9	A_55_P1998601
	1.75796	0.157872		A_51_P415247
Csrnp1	1.7578	0.185082	cysteine-serine-rich nuclear protein 1	A_52_P604629
Sphk2	1.75777	0.0455485	sphingosine kinase 2	A_55_P2131173
Ell2	1.75661	0.0879857	elongation factor RNA polymerase II 2	A_51_P230507
Aff1	1.75639	0.0106329	AF4/FMR2 family, member 1	A_52_P381665
Mettl8	1.75618	0.0345947	methyltransferase like 8	A_66_P122290
Ninj1	1.75612	0.372027	ninjurin 1	A_55_P2142830
	1.75565	0.432631		A_30_P01027513
Adcy5	1.75556	0.166264	adenylate cyclase 5	A_66_P120414
	1.7552	0.262842		A_30_P01020003
	1.755	0		A_30_P01028099
Eda	1.75491	0.0827451	ectodysplasin-A	A_55_P2030662
Gclm	1.75435	0.063691	glutamate-cysteine ligase, modifier subunit	A_51_P320089
	1.75435	0.124063		A_30_P01018336
Senp6	1.75421	0.0123137	SUMO/sentrin specific peptidase 6	A_51_P293989
Setd6	1.7541	0.0353667	SET domain containing 6	A_51_P342271
Gem	1.75409	0.0182485	GTP binding protein (gene overexpressed in skeletal muscle)	A_55_P2179027
	1.7538	0		A_30_P01023454
Arih2	1.75354	0.0164963	ariadne homolog 2 (Drosophila)	A_65_P09090
	1.75331	0.392116		A_30_P01031151
Lsm14a	1.75311	0.147599	LSM14 homolog A (SCD6, S. cerevisiae)	A_55_P1994388
Abhd1	1.75297	0.136927	abhydrolase domain containing 1	A_52_P157450
	1.75296	0.0534001		A_52_P344978
Sema4c	1.75284	0.123095	sema domain, immunoglobulin domain (Ig), transmembrane domain (TM) and short cytoplasmic domain, (semaphorin) 4C	A_55_P1953866
1700022N22Rik	1.7528	0.527708	RIKEN cDNA 1700022N22 gene	A_55_P2170827
Rad51c	1.75257	0.125439	RAD51 homolog c (S. cerevisiae)	A_55_P1955891
Polr3e	1.75224	0.123661	polymerase (RNA) III (DNA directed) polypeptide E	A_55_P1976764
Rora	1.75214	0.101984	RAR-related orphan receptor alpha	A_55_P2078123
Trdmt1	1.7521	0.116919	tRNA aspartic acid methyltransferase 1	A_51_P365952
Camta1	1.75181	0.438465	calmodulin binding transcription activator 1	A_51_P446796
Gclc	1.7515	0.0182406	glutamate-cysteine ligase, catalytic subunit	A_51_P365019
	1.75143	0		A_30_P01023936
	1.75051	0		A_55_P2272221
Lats2	1.75045	0.0328235	large tumor suppressor 2	A_55_P2002351
Ptplb	1.75043	0.268291	protein tyrosine phosphatase-like (proline instead of catalytic arginine), member b	A_55_P2028415
Slc1a4	1.75041	0.162417	solute carrier family 1 (glutamate/neutral amino acid transporter), member 4	A_55_P2109589
	1.74987	0.269125		A_30_P01020443
Zcchc4	1.74961	0.0445454	zinc finger, CCHC domain containing 4	A_55_P2042934
	1.74952	0.293507		A_30_P01020155
Surf6	1.74861	0.00485043	surfeit gene 6	A_55_P2010962
Metap2	1.74861	0.0268505	methionine aminopeptidase 2	A_52_P309337
	1.74829	0.217951		A_30_P01030787
	1.74799	0.019465		A_30_P01033190
Fam33a	1.74785	0	family with sequence similarity 33, member A	A_51_P237512
	1.7477	0		A_30_P01023546
Pard3	1.74753	0.0184507	par-3 (partitioning defective 3) homolog (C. elegans)	A_55_P1985025
Hax1	1.74727	0.242546	HCLS1 associated X-1	A_55_P2116889
Rrp9	1.74703	0.12764	RRP9, small subunit (SSU) processome component, homolog (yeast)	A_51_P518163
Fermt2	1.74691	0.0629529	fermitin family homolog 2 (Drosophila)	A_55_P2012349
	1.74682	0.123076		A_30_P01024656
Prdm9	1.74672	0.0421709	PR domain containing 9	A_55_P2027052
Gramd3	1.7466	0.0444038	GRAM domain containing 3	A_52_P465886
Cln8	1.74653	0.0211606	ceroid-lipofuscinosis, neuronal 8	A_51_P224983
Gm12839	1.74641	0.147265	cytochrome P450, family 4, subfamily b, polypeptide 1 pseudogene	A_55_P2167123
4930458D05Rik	1.7464	0.420962	RIKEN cDNA 4930458D05 gene	A_55_P2315012
Gm10433	1.74591	0	predicted gene 10433	A_55_P2062558
	1.74565	0		A_30_P01025620
Reep2	1.74519	0.223792	receptor accessory protein 2	A_52_P125467
Pfkp	1.74507	0.273997	phosphofructokinase, platelet	A_52_P572045
Slc2a1	1.74488	0.149897	solute carrier family 2 (facilitated glucose transporter), member 1	A_51_P464738
	1.74474	0		A_30_P01027215
	1.74455	0.094141		A_30_P01024477
	1.74444	0		A_30_P01023592
Fgf18	1.74404	0.14212	fibroblast growth factor 18	A_55_P1976356
Ubxn8	1.74388	0.0871102	UBX domain protein 8	A_51_P198137
Osbpl5	1.74358	0.20187	oxysterol binding protein-like 5	A_55_P2023484
	1.74318	0.124942		A_66_P137210
	1.74315	0.17249		A_66_P131433
Pgap2	1.74314	0.12924	post-GPI attachment to proteins 2	A_55_P2052623
Haus2	1.7429	0.0667121	HAUS augmin-like complex, subunit 2	A_52_P246831
Txnl1	1.74286	0.00478107	thioredoxin-like 1	A_52_P183152
Madd	1.74285	0.131751	MAP-kinase activating death domain	A_55_P2112424
Zfp644	1.74281	0.00631853	zinc finger protein 644	A_66_P118989
Mettl8	1.7428	0.00936941	methyltransferase like 8	A_52_P537696
Rsl1d1	1.74277	0.0104666	ribosomal L1 domain containing 1	A_55_P1980020
Zfp91	1.7424	0.0707317	zinc finger protein 91	A_51_P127334
	1.74231	0.361682		A_30_P01023476
4921523A10Rik	1.74196	0	RIKEN cDNA 4921523A10 gene	A_55_P2185569
Mpzl2	1.74172	0.236406	myelin protein zero-like 2	A_52_P322421
Tmem209	1.74166	0.0278746	transmembrane protein 209	A_52_P625880
Siglec1	1.74165	0.0858709	sialic acid binding Ig-like lectin 1, sialoadhesin	A_55_P1954648
Snx10	1.74121	0.194758	sorting nexin 10	A_51_P120093
Wdr73	1.74116	0.0296293	WD repeat domain 73	A_52_P526265
Mmp11	1.74113	0.443528	matrix metallopeptidase 11	A_66_P105075
4632415K11Rik	1.74099	0.244213	RIKEN cDNA 4632415K11 gene	A_51_P472329
Thnsl2	1.74069	0.0816328	threonine synthase-like 2 (bacterial)	A_52_P487599
	1.74064	0.026524		A_55_P2121766
Epb4.1	1.74048	0.276207	erythrocyte protein band 4.1	A_55_P2240823
Gm5088	1.74025	0.0226984	poly(A)-binding protein, cytoplasmic pseudogene	A_55_P2039454
	1.73973	0		A_30_P01032248
	1.73899	0.155677		A_55_P2067952
	1.73889	0.290302		A_30_P01028844
Phf17	1.73865	0.0137665	PHD finger protein 17	A_51_P224517
Ctdsp2	1.7381	0.0486647	CTD (carboxy-terminal domain, RNA polymerase II, polypeptide A) small phosphatase 2	A_52_P432685
Ankrd11	1.73756	0.00762995	ankyrin repeat domain 11	A_66_P114862
Hsd17b11	1.73727	0.124871	hydroxysteroid (17-beta) dehydrogenase 11	A_52_P223224
	1.73722	0.00568727		A_55_P1980190
Atf4	1.73699	0.348975	activating transcription factor 4	A_51_P464238
Hfe	1.73681	0.0510009	hemochromatosis	A_55_P2056070
Tcam1	1.73655	0.0421347	testicular cell adhesion molecule 1	A_55_P2013475
Twistnb	1.73652	0.0735306	TWIST neighbor	A_55_P2039479
Otud3	1.73584	0.190007	OTU domain containing 3	A_55_P2087923
Plekhg3	1.73577	0.16557	pleckstrin homology domain containing, family G (with RhoGef domain) member 3	A_55_P1974961
Gm9900	1.73569	0.186439	predicted gene 9900	A_55_P2005315
Nfyb	1.7355	0.230004	nuclear transcription factor-Y beta	A_55_P1975456
Cd300lh	1.7349	0.648831	CD300 antigen like family member H	A_55_P2006153
Egflam	1.73473	0.206811	EGF-like, fibronectin type III and laminin G domains	A_55_P2073362
1700040D17Rik	1.73406	0.406936	RIKEN cDNA 1700040D17 gene	A_55_P2313133
	1.73384	0		A_55_P2317556
	1.7337	0.337271		A_30_P01025086
	1.73321	0.1446		A_30_P01021697
Ldlrad3	1.73298	0.146058	low density lipoprotein receptor class A domain containing 3	A_55_P2054728
Tnpo1	1.73263	0.0352028	transportin 1	A_52_P420308
Pus3	1.73252	0.288047	pseudouridine synthase 3	A_55_P2060404
D630032N06Rik	1.73245	0.316968	RIKEN cDNA D630032N06 gene	A_52_P400637
Ankrd42	1.73205	0	ankyrin repeat domain 42	A_55_P2165879
Txnrd3	1.73171	0.0106695	thioredoxin reductase 3	A_55_P2063096
Olfr774	1.73142	0	olfactory receptor 774	A_52_P641107
Ctdsp2	1.73137	0.0602595	CTD (carboxy-terminal domain, RNA polymerase II, polypeptide A) small phosphatase 2	A_55_P2088325
Fam89b	1.73097	0.193693	family with sequence similarity 89, member B	A_55_P2135351
Hspa5	1.73068	0.200531	heat shock protein 5	A_55_P2076772
Ddit4l	1.73053	0.670775	DNA-damage-inducible transcript 4-like	A_52_P311853
Suv39h2	1.7302	0.0723384	suppressor of variegation 3-9 homolog 2 (Drosophila)	A_55_P2072403
1700026L06Rik	1.72986	0.353129	RIKEN cDNA 1700026L06 gene	A_55_P1979998
	1.72951	0		A_30_P01026864
Syt12	1.72942	0.543919	synaptotagmin XII	A_52_P20765
Ears2	1.7288	0.227879	glutamyl-tRNA synthetase 2 (mitochondrial)(putative)	A_52_P512749
Khdrbs3	1.72871	0.248305	KH domain containing, RNA binding, signal transduction associated 3	A_51_P425962
Olfr992	1.72867	0	olfactory receptor 992	A_51_P398069
	1.72819	0.125844		A_30_P01027705
Gss	1.72792	0.265261	glutathione synthetase	A_52_P358860
	1.72786	0.303267		A_30_P01018586
	1.72722	0.215616		A_30_P01032821
Itgb1bp2	1.72685	0.735358	integrin beta 1 binding protein 2	A_52_P298088
Tcf12	1.72672	0.0536652	transcription factor 12	A_55_P2433438
	1.72669	0.33754		A_30_P01027468
Rhebl1	1.72661	0.129924	Ras homolog enriched in brain like 1	A_52_P354123
Npm1	1.72608	0.0196338	nucleophosmin 1	A_55_P1954965
Odc1	1.72603	0.155206	ornithine decarboxylase, structural 1	A_55_P1995173
Fmo2	1.72603	0.0891643	flavin containing monooxygenase 2	A_51_P301998
Pnpla8	1.72586	0.0023104	patatin-like phospholipase domain containing 8	A_55_P2114347
Zfp318	1.7256	0.388745	zinc finger protein 318	A_55_P2094084
Ipo5	1.72537	0.00976314	importin 5	A_55_P2058240
Mas1	1.72516	0.198007	MAS1 oncogene	A_55_P2173817
Spns3	1.7248	0	spinster homolog 3 (Drosophila)	A_55_P1960286
Khsrp	1.7248	0.137422	KH-type splicing regulatory protein	A_55_P2149881
Abca5	1.72472	0.164923	ATP-binding cassette, sub-family A (ABC1), member 5	A_52_P307961
Pvt1	1.72441	0.461589	plasmacytoma variant translocation 1	A_55_P2051254
Lyrm4	1.72438	0.116887	LYR motif containing 4	A_52_P498355
	1.72415	0.112149		A_55_P2142116
Il15ra	1.72413	0.19135	interleukin 15 receptor, alpha chain	A_55_P2060707
	1.72412	0.0435949		A_30_P01020761
Ifitm1	1.72385	0.102933	interferon induced transmembrane protein 1	A_55_P2146254
Fryl	1.72379	0.150096	furry homolog-like (Drosophila)	A_55_P2289800
Eef1e1	1.7234	0.0998278	eukaryotic translation elongation factor 1 epsilon 1	A_51_P164420
Npm1	1.72319	0.0170607	nucleophosmin 1	A_55_P2110718
Cxadr	1.72299	0.331291	coxsackie virus and adenovirus receptor	A_55_P1964638
	1.72231	0		A_30_P01022279
1810014B01Rik	1.72143	0.172086	RIKEN cDNA 1810014B01 gene	A_51_P477285
Scamp5	1.72111	0.0617319	secretory carrier membrane protein 5	A_52_P409731
Aloxe3	1.72104	0.325721	arachidonate lipoxygenase 3	A_55_P2023523
	1.72095	0.494095		A_30_P01028471
Atf4	1.72051	0.293918	activating transcription factor 4	A_55_P1979728
Rara	1.72017	0.111942	retinoic acid receptor, alpha	A_55_P2095345
Jazf1	1.71996	0.0643634	JAZF zinc finger 1	A_51_P189241
	1.71987	0		A_30_P01024890
Cdk5r1	1.71986	0.00356499	cyclin-dependent kinase 5, regulatory subunit 1 (p35)	A_55_P2156583
Ern1	1.71982	0.191188	endoplasmic reticulum (ER) to nucleus signalling 1	A_51_P516705
0610007P22Rik	1.71933	0.00690406	RIKEN cDNA 0610007P22 gene	A_55_P2139901
AW555464	1.71904	0.143555	expressed sequence AW555464	A_55_P2050488
Lcorl	1.71898	0.325292	ligand dependent nuclear receptor corepressor-like	A_55_P2029101
Casc1	1.71881	0	cancer susceptibility candidate 1	A_55_P2104567
Stk35	1.71871	0.322534	serine/threonine kinase 35	A_55_P2157751
Xrcc5	1.71839	0.128143	X-ray repair complementing defective repair in Chinese hamster cells 5	A_51_P201661
	1.71777	0.507858		A_30_P01018219
Fzd1	1.71726	0.00195539	frizzled homolog 1 (Drosophila)	A_52_P597634
Dsn1	1.71665	0.307074	DSN1, MIND kinetochore complex component, homolog (S. cerevisiae)	A_55_P1992839
	1.71655	0.373785		A_55_P1972882
Krt78	1.71627	0	keratin 78	A_55_P2054563
Fam70a	1.71608	0.382321	family with sequence similarity 70, member A	A_52_P518270
Ube4b	1.71572	0.200855	ubiquitination factor E4B, UFD2 homolog (S. cerevisiae)	A_55_P2074908
	1.71502	0.191932		A_30_P01028102
	1.71499	0		A_30_P01029710
Psmg2	1.71494	0.0629454	proteasome (prosome, macropain) assembly chaperone 2	A_55_P2043009
Riok3	1.71478	0.00931506	RIO kinase 3 (yeast)	A_52_P370443
Rfxank	1.71476	0.108329	regulatory factor X-associated ankyrin-containing protein	A_52_P484838
Rpf2	1.71463	0.0643689	ribosome production factor 2 homolog (S. cerevisiae)	A_51_P375187
Dusp12	1.71415	0.0548568	dual specificity phosphatase 12	A_55_P2028660
4930444M15Rik	1.71396	0	RIKEN cDNA 4930444M15 gene	A_55_P2236577
Slc1a5	1.71376	0.236951	solute carrier family 1 (neutral amino acid transporter), member 5	A_55_P2136318
Spata1	1.71295	0.0221921	spermatogenesis associated 1	A_51_P374549
[truncated: 53,822 more rows]
